# Supplementary material for: Structural Annotation of Mycobacterium tuberculosis Proteome
Source: PLoS One. 2011 Oct 31;6(10):e27044. doi: 10.1371/journal.pone.0027044 (PMC3205055; doi:10.1371/journal.pone.0027044)
Supplement: Table S1 — Taxonomic distribution of template protein structures used to model the proteome of TB. (CSV) [file pone.0027044.s011.csv]

			Taxonomy distribution of template protein structures
Name of the organism	Number of template models	Taxa
Escherichia coli	246	Bacteria
Mycobacterium tuberculosis	176	Bacteria
Homo sapiens	85	Eukaryota
Bacillus subtilis	49	Bacteria
Pseudomonas aeruginosa	41	Viruses
Geobacillus stearothermophilus	27	Bacteria
Saccharomyces cerevisiae	21	Viruses
Arabidopsis thaliana	21	Eukaryota
Rattus norvegicus	18	Eukaryota
Aquifex aeolicus	15	Bacteria
Archaeoglobus fulgidus	14	Archaea
Mus musculus	13	Eukaryota
Bos taurus	13	Eukaryota
Haemophilus influenzae	11	Bacteria
Deinococcus radiodurans	10	Bacteria
Methanocaldococcus jannaschii	9	Archaea
Bacillus cereus	9	Bacteria
Mycobacterium smegmatis	8	Bacteria
Enterococcus faecalis	8	Bacteria
Caenorhabditis elegans	8	Eukaryota
Bacteroides thetaiotaomicron	7	Bacteria
Pseudomonas sp.	6	Bacteria
Shigella flexneri	5	Viruses
Pseudomonas fluorescens	5	Bacteria
Nitrosomonas europaea	5	Bacteria
Bacillus halodurans	5	Bacteria
Azotobacter vinelandii	5	Bacteria
Oryctolagus cuniculus	4	Eukaryota
Helicobacter pylori	4	Bacteria
Drosophila melanogaster	4	Eukaryota
Alicyclobacillus acidocaldarius	4	Bacteria
Rhodococcus sp.	3	Bacteria
Ochrobactrum anthropi	3	Bacteria
Neisseria meningitidis	3	Bacteria
Methanosarcina mazei	3	Archaea
Magnaporthe grisea	3	Eukaryota
Enterococcus faecium	3	Bacteria
Bacillus megaterium	3	Bacteria
Synechococcus sp.	2	Bacteria
Streptomyces sp.	2	Bacteria
Salmonella typhimurium	2	Viruses
Oxalobacter formigenes	2	Bacteria
Ovis aries	2	Eukaryota
Oryza sativa	2	Eukaryota
Nostoc sp.	2	Bacteria
Nicotiana tabacum	2	Eukaryota
Mycobacterium leprae	2	Bacteria
Methanosarcina thermophila	2	Archaea
Leishmania mexicana	2	Eukaryota
Klebsiella pneumoniae	2	Bacteria
Gallus gallus	2	Eukaryota
Enterobacter cloacae	2	Bacteria
Desulfovibrio desulfuricans	2	Bacteria
Clostridium thermocellum	2	Bacteria
Chromobacterium violaceum	2	Bacteria
Chlorobium tepidum	2	Bacteria
Caulobacter vibrioides	2	Bacteria
Caulobacter crescentus	2	Bacteria
Candida albicans	2	Eukaryota
Campylobacter jejuni	2	Bacteria
Brevibacillus brevis	2	Bacteria
Bradyrhizobium japonicum	2	Bacteria
Bacillus sp.	2	Bacteria
Bacillus licheniformis	2	Bacteria
Bacillus anthracis	2	Bacteria
Arthrobacter sp.	2	Bacteria
Amycolatopsis orientalis	2	Bacteria
Aeropyrum pernix	2	Archaea
Acidaminococcus fermentans	2	Bacteria
Zoogloea ramigera	1	Bacteria
uncultured bacterium	1	Bacteria
Thermoanaerobacterium thermosaccharolyticum	1	Bacteria
Streptomyces griseus	1	Bacteria
Streptomyces	1	Bacteria
Ralstonia eutropha	1	Bacteria
Phaseolus vulgaris	1	Viruses
Penicillium sp.	1	Eukaryota
Paenibacillus polymyxa	1	Bacteria
Oligotropha carboxidovorans	1	Bacteria
Novosphingobium capsulatum	1	Bacteria
Nostoc punctiforme	1	Bacteria
Neisseria gonorrhoeae	1	Bacteria
Myxococcus xanthus	1	Viruses
Mycoplasma pneumoniae	1	Bacteria
Mycoplasma genitalium	1	Bacteria
Mycobacterium fortuitum	1	Bacteria
Mycobacterium bovis	1	Bacteria
Micromonospora echinospora	1	Bacteria
Microbacterium	1	Bacteria
Methylococcus capsulatus	1	Bacteria
Methanosarcina barkeri	1	Archaea
Methanopyrus kandleri	1	Archaea
Methanoculleus thermophilus	1	Archaea
Meleagris gallopavo	1	Eukaryota
Melanocarpus albomyces	1	Eukaryota
Megasphaera elsdenii	1	Bacteria
Macaca fascicularis	1	Eukaryota
Lysobacter enzymogenes	1	Bacteria
Lupinus luteus	1	Eukaryota
Luciola cruciata	1	Eukaryota
Listeria monocytogenes	1	Bacteria
Leifsonia aquatica	1	Bacteria
Lactococcus lactis	1	Bacteria
Lactobacillus sp.	1	Bacteria
Lactobacillus sanfranciscensis	1	Bacteria
Lactobacillus brevis	1	Bacteria
Klebsiella aerogenes	1	Bacteria
Janthinobacterium sp.	1	Bacteria
Janthinobacterium	1	Bacteria
Ilyobacter tartaricus	1	Bacteria
Hydrogenophaga pseudoflava	1	Bacteria
Human papillomavirus	1	Viruses
Halothermothrix orenii	1	Bacteria
Halobacterium sp.	1	Archaea
Haemophilus phage	1	Viruses
Gluconobacter oxydans	1	Bacteria
Gloydius halys	1	Eukaryota
Geobacillus thermoglucosidasius	1	Bacteria
Gadus callarias	1	Eukaryota
Flavobacterium sp.	1	Bacteria
Fervidobacterium pennivorans	1	Bacteria
Escherichia blattae	1	Bacteria
Equus caballus	1	Eukaryota
Entamoeba histolytica	1	Eukaryota
Desulfovibrio gigas	1	Bacteria
Danio rerio	1	Eukaryota
Cucurbita moschata	1	Eukaryota
Cryptococcus sp.	1	Eukaryota
Cricetulus griseus	1	Eukaryota
Corynebacterium diphtheriae	1	Bacteria
Corynebacterium ammoniagenes	1	Bacteria
Comamonas testosteroni	1	Bacteria
Columba livia	1	Eukaryota
Clostridium pasteurianum	1	Bacteria
Clostridium acetobutylicum	1	Bacteria
Citrobacter freundii	1	Bacteria
Citrobacter braakii	1	Bacteria
Chloroflexus aurantiacus	1	Bacteria
Chlamydia trachomatis	1	Bacteria
Cellvibrio gilvus	1	Bacteria
Cellulomonas fimi	1	Bacteria
Burkholderia xenovorans	1	Bacteria
Burkholderia sp.	1	Bacteria
Burkholderia gladioli	1	Bacteria
Burkholderia cepacia	1	Bacteria
Brevundimonas diminuta	1	Bacteria
Brevibacterium sterolicum	1	Bacteria
Brevibacterium fuscum	1	Bacteria
Brassica napus	1	Eukaryota
Brassica juncea	1	Eukaryota
Bordetella pertussis	1	Bacteria
Bordetella parapertussis	1	Bacteria
Bacteroides fragilis	1	Bacteria
Bacillus lentus	1	Bacteria
Bacillus caldotenax	1	Bacteria
Bacillus amyloliquefaciens	1	Bacteria
Aspergillus niger	1	Eukaryota
Arthrobacter nicotinovorans	1	Bacteria
Arthrobacter globiformis	1	Bacteria
Arthrobacter aurescens	1	Bacteria
Aromatoleum aromaticum	1	Bacteria
Aplysia californica	1	Eukaryota
Antarctic bacterium	1	Bacteria
Anopheles gambiae	1	Eukaryota
Anabaena variabilis	1	Bacteria
Amycolatopsis sp.	1	Bacteria
Alcaligenes sp.	1	Bacteria
Alcaligenes faecalis	1	Bacteria
Aeromonas punctata	1	Bacteria
Aeromonas hydrophila	1	Bacteria
Acremonium strictum	1	Eukaryota
Acinetobacter sp.	1	Bacteria
Acidothermus cellulolyticus	1	Bacteria
