# Supplementary material for: Structural Annotation of Mycobacterium tuberculosis Proteome
Source: PLoS One. 2011 Oct 31;6(10):e27044. doi: 10.1371/journal.pone.0027044 (PMC3205055; doi:10.1371/journal.pone.0027044)
Supplement: Table S5 — Frequency of different folds observed in the modeled proteome is shown. (CSV) [file pone.0027044.s015.csv]

Fold Distribution
Fold	Fold Information	Number of occurences in modeled Proteome
a.25	Ferritin-like	167
a.4	DNA/RNA-binding 3-helical bundle	150
c.37	P-loop containing nucleoside triphosphate hydrolases	135
c.1	TIM beta/alpha-barrel	110
c.2	NAD(P)-binding Rossmann-fold domains	104
c.66	S-adenosyl-L-methionine-dependent methyltransferases	88
d.58	Ferredoxin-like	68
c.69	alpha/beta-Hydrolases	65
a.121	Tetracyclin repressor-like	50
c.120	PIN domain-like	48
c.3	FAD/NAD(P)-binding domain	47
c.23	Flavodoxin-like	45
a.29	Bromodomain-like	42
f.24	Cytochrome c oxidase subunit I-like	38
c.67	PLP-dependent transferase-like	35
e.23	Acetyl-CoA synthetase-like	34
c.14	ClpP/crotonase	32
b.82	Double-stranded beta-helix	31
b.40	OB-fold	30
c.26	Adenine nucleotide alpha hydrolase-like	29
f.38	MFS general substrate transporter	26
c.55	Ribonuclease H-like motif	26
c.108	HAD-like	26
e.6	Acyl-CoA dehydrogenase NM domain-like	25
d.129	TBP-like	23
c.47	Thioredoxin fold	23
d.38	Thioesterase/thiol ester dehydrase-isomerase	22
c.94	Periplasmic binding protein-like II	22
d.108	Acyl-CoA N-acyltransferases (Nat)	20
b.34	SH3-like barrel	20
c.43	CoA-dependent acyltransferases	19
b.45	Split barrel-like	18
c.68	Nucleotide-diphospho-sugar transferases	17
f.22	ABC transporter involved in vitamin B12	16
d.157	Metallo-hydrolase/oxidoreductase	16
b.43	Reductase/isomerase/elongation factor common domain	16
f.54	SNF-like	15
f.33	Calcium ATPase	15
d.16	FAD-linked reductases	15
d.122	ATPase domain of HSP90 chaperone/DNA topoisomerase	15
c.95	Thiolase-like	15
c.87	UDP-Glycosyltransferase/glycogen phosphorylase	15
e.3	beta-lactamase/transpeptidase-like	14
d.15	beta-Grasp (ubiquitin-like)	14
d.14	Ribosomal protein S5 domain 2-like	14
c.56	Phosphorylase/hydrolase-like	14
c.36	Thiamin diphosphate-binding fold (THDP-binding)	14
a.177	Sigma2 domain of RNA polymerase sigma	14
b.35	GroES-like	13
b.1	Immunoglobulin-like beta-sandwich	13
d.79	Bacillus chorismate mutase-like	12
d.17	Cystatin-like	12
d.144	Protein kinase-like (PK-like)	12
d.113	Nudix	12
c.72	Ribokinase-like	12
a.35	lambda repressor-like DNA-binding domains	12
d.52	Alpha-lytic protease prodomain-like	11
d.220	Metal cation-transporting ATPase	11
d.142	ATP-grasp	11
d.104	Class II aaRS and biotin synthetases	11
c.82	ALDH-like	11
c.61	PRTase-like	11
c.30	PreATP-grasp domain	11
a.100	6-phosphogluconate dehydrogenase C-terminal domain-like	11
c.31	DHS-like NAD/FAD-binding domain	10
a.7	Spectrin repeat-like	10
d.32	Glyoxalase/Bleomycin resistance protein/Dihydroxybiphenyl dioxygenase	9
c.76	Alkaline phosphatase-like	9
b.84	Barrel-sandwich hybrid	9
a.104	Cytochrome P450	9
i.1	Ribosome and ribosomal fragments	8
d.81	FwdE/GAPDH domain-like	8
d.41	alpha/beta-Hammerhead	8
d.37	CBS-domain pair	8
d.153	Ntn hydrolase-like	8
d.145	FAD-binding/transporter-associated domain-like	8
d.13	HIT-like	8
d.128	Glutamine synthetase/guanido kinase	8
c.97	Cytidine deaminase-like	8
c.79	Tryptophan synthase beta subunit-like PLP-dependent enzymes	8
c.112	Glycerol-3-phosphate (1)-acyltransferase	8
b.92	Composite domain of metallo-dependent hydrolases	8
b.81	Single-stranded left-handed beta-helix	8
a.60	SAM domain-like	8
a.24	Four-helical up-and-down bundle	8
a.152	AhpD-like	8
g.41	Rubredoxin-like	7
d.87	CO dehydrogenase flavoprotein C-domain-like	7
d.2	Lysozyme-like	7
c.92	Chelatase-like	7
c.60	Phosphoglycerate mutase-like	7
c.51	Anticodon-binding domain-like	7
c.19	FabD/lysophospholipase-like	7
c.116	alpha/beta knot	7
b.69	7-bladed beta-propeller	7
b.52	Double psi beta-barrel	7
a.96	DNA-glycosylase	7
a.6	Putative DNA-binding domain	7
a.27	Anticodon-binding domain of a subclass of	7
a.2	Long alpha-hairpin	7
a.118	alpha-alpha superhelix	7
g.39	Glucocorticoid receptor-like (DNA-binding domain)	6
f.44	Ammonium transporter	6
f.21	Heme-binding four-helical bundle	6
d.3	Cysteine proteinases	6
d.218	Nucleotidyltransferase	6
c.90	Tetrapyrrole methylase	6
c.80	SIS domain	6
c.8	The "swivelling" beta/beta/alpha domain	6
c.6	7-stranded beta/alpha barrel	6
c.59	MurD-like peptide ligases	6
c.117	Amidase signature (AS) enzymes	6
b.47	Trypsin-like serine proteases	6
b.26	SMAD/FHA domain	6
k.3	Collagen-like peptides	5
d.265	Pseudouridine synthase	5
c.81	Formate dehydrogenase/DMSO reductase	5
c.48	TK C-terminal domain-like	5
c.4	Nucleotide-binding domain	5
c.13	SpoIIaa-like	5
c.124	NagB/RpiA/CoA transferase-like	5
b.71	Glycosyl hydrolase domain	5
b.49	Domain of alpha and beta subunits	5
b.160	L,D-transpeptidase catalytic domain-like	5
a.80	post-AAA+ oligomerization domain-like	5
a.156	S13-like H2TH domain	5
a.1	Globin-like	5
f.20	Clc chloride channel	4
d.92	Zincin-like	4
d.90	FMN-dependent nitroreductase-like	4
d.74	DCoH-like	4
d.306	YefM-like	4
d.161	ADC synthase	4
d.160	Carbon-nitrogen hydrolase	4
d.159	Metallo-dependent phosphatases	4
d.110	Profilin-like	4
c.77	Isocitrate/Isopropylmalate dehydrogenase-like	4
c.73	Carbamate kinase-like	4
c.52	Restriction endonuclease-like	4
c.46	Rhodanese/Cell cycle control phosphatase	4
c.41	Subtilisin-like	4
c.123	CoA-transferase family III (CaiB/BaiF)	4
b.80	Single-stranded right-handed beta-helix	4
b.68	6-bladed beta-propeller	4
b.36	PDZ domain-like	4
b.30	Supersandwich	4
b.125	LolA-like prokaryotic lipoproteins and lipoprotein localization	4
b.113	N-terminal domain of MutM-like DNA repair	4
a.5	RuvA C-terminal domain-like	4
a.28	Acyl carrier protein-like	4
a.102	alpha/alpha toroid	4
h.4	Antiparallel coiled-coil	3
f.25	Cytochrome c oxidase subunit III-like	3
e.7	Carbohydrate phosphatase	3
d.50	dsRBD-like	3
d.43	EF-Ts domain-like	3
d.298	RelE-like	3
d.287	DNA methylase specificity domain	3
d.230	Dodecin subunit-like	3
d.175	Penicillin binding protein dimerisation domain	3
d.168	Succinate dehydrogenase/fumarate reductase flavoprotein	3
d.139	PurM C-terminal domain-like	3
d.134	Nitrite and sulphite reductase 4Fe-4S domain-like	3
c.98	MurF and HprK N-domain-like	3
c.71	Dihydrofolate reductase-like	3
c.65	Formyltransferase	3
c.53	Resolvase-like	3
c.50	Macro domain-like	3
c.25	Ferredoxin reductase-like, C-terminal NADP-linked domain	3
c.134	LmbE-like	3
c.129	MCP/YpsA-like	3
c.111	Activating enzymes of the ubiquitin-like proteins	3
c.101	Undecaprenyl diphosphate synthase	3
c.10	Leucine-rich repeat, LRR (right-handed beta-alpha superhelix)	3
b.86	Hedgehog/intein (Hint) domain	3
b.85	beta-clip	3
b.44	Elongation factor/aminomethyltransferase common domain	3
b.33	ISP domain	3
b.29	Concanavalin A-like lectins/glucanases	3
b.17	PEBP-like	3
b.130	Heat shock protein 70kD (HSP70)	3
b.122	PUA domain-like	3
a.78	GntR ligand-binding domain-like	3
a.34	Dimerisation interlock	3
a.213	DinB/YfiT-like putative metalloenzymes	3
a.174	Double Clp-N motif	3
g.37	beta-beta-alpha zinc fingers	2
f.37	ABC transporter transmembrane region	2
f.13	Family A G protein-coupled receptor-like	2
e.8	DNA/RNA polymerases	2
e.37	Siroheme synthase middle domains-like	2
e.29	beta and beta-prime subunits of DNA	2
e.19	HydA/Nqo6-like	2
e.18	HydB/Nqo4-like	2
e.17	D-aminoacid aminotransferase-like PLP-dependent enzymes	2
d.96	T-fold	2
d.95	Homing endonuclease-like	2
d.67	RRF/tRNA synthetase additional domain-like	2
d.66	Alpha-L RNA-binding motif	2
d.54	Enolase N-terminal domain-like	2
d.315	TRCF domain-like	2
d.286	TrkA C-terminal domain-like	2
d.283	Putative modulator of DNA gyrase	2
d.26	FKBP-like	2
d.242	Obg GTP-binding protein C-terminal domain	2
d.240	Lesion bypass DNA polymerase (Y-family)	2
d.21	Diaminopimelate epimerase-like	2
d.190	Chorismate lyase-like	2
d.177	FAH	2
d.169	C-type lectin-like	2
d.163	DNA breaking-rejoining enzymes	2
d.162	LDH C-terminal domain-like	2
d.154	DmpA/ArgJ-like	2
d.151	DNase I-like	2
d.150	4'-phosphopantetheinyl transferase	2
d.118	N-acetylmuramoyl-L-alanine amidase-like	2
d.115	YrdC/RibB	2
d.101	Ribonuclease PH domain 2-like	2
c.93	Periplasmic binding protein-like I	2
c.83	Aconitase iron-sulfur domain	2
c.78	ATC-like	2
c.62	vWA-like	2
c.57	Molybdenum cofactor biosynthesis proteins	2
c.5	MurCD N-terminal domain	2
c.49	Pyruvate kinase C-terminal domain-like	2
c.32	Tubulin nucleotide-binding domain-like	2
c.20	Initiation factor IF2/eIF5b	2
c.143	CofD-like	2
b.87	LexA/Signal peptidase	2
b.62	Cyclophilin-like	2
b.61	Streptavidin-like	2
b.60	Lipocalins	2
b.6	Cupredoxin-like	2
b.58	PK beta-barrel domain-like	2
b.51	ValRS/IleRS/LeuRS editing domain	2
b.46	FMT C-terminal domain-like	2
b.4	HSP40/DnaJ peptide-binding domain	2
b.2	Common fold of diphtheria toxin/transcription factors/cytochrome	2
b.15	HSP20-like chaperones	2
b.118	FAS1 domain	2
b.117	Obg-fold	2
b.103	MoeA N-terminal region -like	2
a.92	Carbamoyl phosphate synthetase, large subunit connection	2
a.8	immunoglobulin/albumin-binding domain-like	2
a.79	NusB-like	2
a.76	Iron-dependent repressor protein, dimeriztion domain	2
a.70	ATPD N-terminal domain-like	2
a.69	Left-handed superhelix	2
a.46	Methionine synthase domain-like	2
a.43	Ribbon-helix-helix	2
a.30	ROP-like	2
a.182	GatB/YqeY motif	2
a.162	Pre-protein crosslinking domain of SecA	2
a.138	Multiheme cytochromes	2
a.130	Chorismate mutase II	2
a.129	GroEL equatorial domain-like	2
a.127	L-aspartase-like	2
a.111	Acid phosphatase/Vanadium-dependent haloperoxidase	2
a.103	Citrate synthase	2
j.118	Ribosomal protein L34p	1
h.1	Parallel coiled-coil	1
g.45	ArfGap/RecO-like zinc finger	1
g.42	Ribosomal protein L36	1
f.49	Proton glutamate symport protein	1
f.41	Preprotein translocase SecY subunit	1
f.23	Single transmembrane helix	1
f.19	Aquaporin-like	1
f.18	F1F0 ATP synthase subunit A	1
f.17	Transmembrane helix hairpin	1
e.52	NAD kinase/diacylglycerol kinase-like	1
e.49	Recombination protein RecR	1
e.44	2-methylcitrate dehydratase PrpD	1
e.39	YebC-like	1
e.38	Release factor	1
e.24	Ribosomal protein L1	1
e.22	Dehydroquinate synthase-like	1
e.11	Type II DNA topoisomerase	1
e.10	Prokaryotic type I DNA topoisomerase	1
d.99	Ribosomal protein L9 C-domain	1
d.91	N-terminal domain of eukaryotic peptide chain	1
d.77	RL5-like	1
d.7	LysM domain	1
d.68	IF3-like	1
d.65	Hedgehog/DD-peptidase	1
d.61	LigT-like	1
d.59	Ribosomal protein L30p/L7e	1
d.53	Ribosomal protein S3 C-terminal domain	1
d.48	Anti-LPS factor/recA domain	1
d.45	ClpS-like	1
d.44	Fe,Mn superoxide dismutase (SOD), C-terminal domain	1
d.377	Rv2827c C-terminal domain-like	1
d.340	CofE-like	1
d.328	CorA soluble domain-like	1
d.325	L28p-like	1
d.322	PHP14-like	1
d.320	YojJ-like	1
d.310	VC0467-like	1
d.31	Cdc48 domain 2-like	1
d.307	Nqo5-like	1
d.303	BB1717-like	1
d.301	L35p-like	1
d.284	PurS-like	1
d.28	Ribosomal protein S19	1
d.273	YjbQ-like	1
d.27	Ribosomal protein S16	1
d.269	Gamma-glutamyl cyclotransferase-like	1
d.268	ParB/Sulfiredoxin	1
d.261	Hypothetical protein PH1602	1
d.257	Hypothetical protein TM0160	1
d.250	Folate-binding domain	1
d.241	Ribosome binding domain-like	1
d.237	Hypothetical protein YjiA, C-terminal domain	1
d.229	MesJ substrate recognition domain-like	1
d.227	OsmC-like	1
d.224	SufE/NifU	1
d.219	PP2C-like	1
d.210	Argininosuccinate synthetase, C-terminal domain	1
d.208	MTH1598-like	1
d.202	Transcription factor NusA, N-terminal domain	1
d.198	Secretion chaperone-like	1
d.197	Protein-L-isoaspartyl O-methyltransferase, C-terminal domain	1
d.194	CNF1/YfiH-like putative cysteine hydrolases	1
d.192	YlxR-like	1
d.188	Prokaryotic ribosomal protein L17	1
d.185	LuxS/MPP-like metallohydrolase	1
d.183	Major capsid protein gp5	1
d.181	Insert subdomain of RNA polymerase alpha	1
d.178	Aromatic aminoacid monoxygenases, catalytic and oligomerization	1
d.176	Oxidoreductase molybdopterin-binding domain	1
d.173	Methionine synthase activation domain-like	1
d.167	Peptide deformylase	1
d.166	ADP-ribosylation	1
d.143	SAICAR synthase-like	1
d.141	Ribosomal protein L6	1
d.140	Ribosomal protein S8	1
d.136	Phospholipase D/nuclease	1
d.133	Molybdenum cofactor-binding domain	1
d.130	S-adenosylmethionine synthetase	1
d.127	Creatinase/aminopeptidase	1
d.126	Pentein, beta/alpha-propeller	1
d.125	Ornithine decarboxylase C-terminal domain	1
d.120	Cytochrome b5-like heme/steroid binding domain	1
d.12	Ribosomal proteins S24e, L23 and L15e	1
d.116	YbaK/ProRS associated domain	1
d.111	PR-1-like	1
d.11	Penicillin-binding protein 2x (pbp-2x)	1
d.106	SCP-like	1
d.100	MbtH/L9 domain-like	1
c.91	PEP carboxykinase-like	1
c.89	Phosphofructokinase	1
c.88	Glutaminase/Asparaginase	1
c.86	Phosphoglycerate kinase	1
c.84	Phosphoglucomutase, first 3 domains	1
c.74	AraD/HMP-PK domain-like	1
c.45	(Phosphotyrosine protein) phosphatases II	1
c.33	Isochorismatase-like hydrolases	1
c.27	Nucleoside phosphorylase/phosphoribosyltransferase catalytic domain	1
c.24	Methylglyoxal synthase-like	1
c.22	Ribosomal protein L4	1
c.21	Ribosomal protein L13	1
c.18	Uracil-DNA glycosylase-like	1
c.145	NadA-like	1
c.142	Nqo1 FMN-binding domain-like	1
c.141	Glycerate kinase I	1
c.135	NIF3 (NGG1p interacting factor 3)-like	1
c.125	Creatininase	1
c.121	Ribose/Galactose isomerase RpiB/AlsB	1
c.12	Ribosomal proteins L15p and L18e	1
c.109	PEP carboxykinase N-terminal domain	1
c.107	DHH phosphoesterases	1
c.104	YjeF N-terminal domain-like	1
b.93	Epsilon subunit of F1F0-ATP synthase N-terminal	1
b.88	Mss4-like	1
b.73	Head domain of nucleotide exchange factor	1
b.67	5-bladed beta-propeller	1
b.53	Ribosomal protein L25-like	1
b.48	mu transposase, C-terminal domain	1
b.42	beta-Trefoil	1
b.41	PRC-barrel domain	1
b.39	Ribosomal protein L14	1
b.38	Sm-like fold	1
b.18	Galactose-binding domain-like	1
b.178	Spiral beta-roll	1
b.176	AttH-like	1
b.175	FomD barrel-like	1
b.171	Trm112p-like	1
b.168	HisI-like	1
b.153	PheT/TilS domain	1
b.131	SPOC domain-like	1
b.129	Double-split beta-barrel	1
b.114	N-utilization substance G protein NusG, insert	1
b.111	Small protein B (SmpB)	1
a.98	R1 subunit of ribonucleotide reductase, N-terminal	1
a.97	An anticodon-binding domain of class I	1
a.93	Heme-dependent peroxidases	1
a.77	DEATH domain	1
a.75	Ribosomal protein S7	1
a.56	CO dehydrogenase ISP C-domain like	1
a.55	IHF-like DNA-binding proteins	1
a.48	N-cbl like	1
a.47	STAT-like	1
a.36	Signal peptide-binding domain	1
a.3	Cytochrome c	1
a.265	Fic-like	1
a.223	Triger factor/SurA peptide-binding domain-like	1
a.211	HD-domain/PDEase-like	1
a.204	all-alpha NTP pyrophosphatases	1
a.203	Putative anticodon-binding domain of alanyl-tRNA synthetase	1
a.176	N-terminal domain of bifunctional PutA protein	1
a.173	Poly A polymerase C-terminal region-like	1
a.172	Helical scaffold and wing domains of	1
a.16	S15/NS1 RNA-binding domain	1
a.151	Glutamyl tRNA-reductase dimerization domain	1
a.144	PABP domain-like	1
a.143	RPB6/omega subunit-like	1
a.140	LEM/SAP HeH motif	1
a.137	Non-globular all-alpha subunits of globular proteins	1
a.128	Terpenoid synthases	1
a.108	Ribosomal protein L7/12, oligomerization (N-terminal) domain	1
