# Supplementary material for: Structural Annotation of Mycobacterium tuberculosis Proteome
Source: PLoS One. 2011 Oct 31;6(10):e27044. doi: 10.1371/journal.pone.0027044 (PMC3205055; doi:10.1371/journal.pone.0027044)
Supplement: Table S7 — The fold information of the crystal structures were obtained from 3D-BLAST. The fold based function annotation for each of the chains of the protein structure was obtained through superfamily database and compared against existing GO functional terms through manual inspection. In the 60% of the cases both the annotation matched and in the remaining 40% of the cases either of the annotations had no detailed functional term associated and hence could not be compared readily. (XLS) [file pone.0027044.s017.xls]

## Sheet: curate.csv
Protein Name	PDBID	CHAIN	Larger_function_category	SCOP assignment	Superfamily Function association	GO Annotation
Rv0014c	1mru	A	OB	d.144.1.7;	Protein_kinase-like_(PK-like)	ATP binding; growth; manganese ion binding; negative regulation of catalytic activity; negative regulation of protein binding; penicillin binding; positive regulation of DNA binding; positive regulation of catalytic activity; protein autophosphorylation; protein binding; GO:0004674; regulation of cell shape; GO:0051338; GO:0052572
Rv0014c	1mru	B	OB	d.144.1.7;	Protein_kinase-like_(PK-like)	ATP binding; growth; manganese ion binding; negative regulation of catalytic activity; negative regulation of protein binding; penicillin binding; positive regulation of DNA binding; positive regulation of catalytic activity; protein autophosphorylation; protein binding; GO:0004674; regulation of cell shape; GO:0051338; GO:0052572
Rv0287	2kg7	A	T	a.24.2.1;	Aspartate_receptor	extracellular region; protein binding
Rv0287	2kg7	B	T	a.69.2.1;	Ypt/Rab-GAP_domain_of_gyp1p	extracellular region; protein binding
Rv0603	2kgy	A	RB	c.67.1.3;	PLP-dependent_transferases
Rv0899	2kgs	A	RA	c.23.5.1;	Flavoproteins	bacterial-type flagellum; cell outer membrane; ciliary or flagellar motility; cytosol; growth of symbiont in host organelle; integral to plasma membrane; motor activity; porin activity; response to acidity
Rv1336	3dki	A	E	c.79.1.1;	Tryptophan_synthase_beta_subunit-like_PLP-dependent_enzymes	O-phosphoserine sulfhydrylase activity; cysteine biosynthetic process from serine; cysteine synthase activity; cytosol; protein complex; protein homodimerization activity; pyridoxal phosphate binding
Rv1336	3dki	B	E	c.79.1.1;	Tryptophan_synthase_beta_subunit-like_PLP-dependent_enzymes	O-phosphoserine sulfhydrylase activity; cysteine biosynthetic process from serine; cysteine synthase activity; cytosol; protein complex; protein homodimerization activity; pyridoxal phosphate binding
Rv1761c	2k3m	A	C	f.24.1.1;	Cytochrome_c_oxidase_subunit_I-like
Rv1827	2kfu	A	LA	b.26.1.2;	SMAD/FHA_domain	extracellular region; negative regulation of glycolysis; plasma membrane; protein autophosphorylation; protein binding; regulation of cellular respiration
Rv1938	2zjf	A	RC	c.69.1.11;	alpha/beta-Hydrolases	epoxide hydrolase B activity; protein homodimerization activity
Rv1980c	2hhi	A	S	d.153.2.1;	Archaeal_IMP_cyclohydrolase_PurO	cellular response to starvation; extracellular region
Rv1994c	2jsc	A	LA	a.4.5.5;	Winged_helix_DNA-binding_domain	DNA binding; cadmium ion binding; intracellular; lead ion binding; protein homodimerization activity; response to cadmium ion; response to lead ion; sequence-specific DNA binding transcription factor activity; transcription repressor activity
Rv1994c	2jsc	B	LA	a.4.5.5;	Winged_helix_DNA-binding_domain	DNA binding; cadmium ion binding; intracellular; lead ion binding; protein homodimerization activity; response to cadmium ion; response to lead ion; sequence-specific DNA binding transcription factor activity; transcription repressor activity
Rv2068c	2gdn	A	RC	e.3.1.1;	beta-lactamase/transpeptidase-like	beta-lactam antibiotic catabolic process; cephalosporinase activity; extracellular region; penicillinase activity; plasma membrane; response to antibiotic
Rv2753c	1xxx	A	G	c.1.10.1;	Aldolase	cytoplasm; diaminopimelate biosynthetic process; dihydrodipicolinate synthase activity; growth; plasma membrane; protein homotetramerization
Rv3246c	2gwr	A	T	c.23.1.1;	CheY-like	DNA binding; growth of symbiont in host; plasma membrane; protein phosphorylation; regulation of transcription
Rv3250c	2kn9	A	RC	g.41.5.1;	Rubredoxin-like	electron carrier activity; electron transport chain; metal ion binding
Rv3874	1wa8	A	NONA	a.25.3.1;	EsxAB_dimer-like	cell wall; extracellular region; host cell surface binding; pathogenesis; plasma membrane; protein binding; protein secretion by the type VII secretion system
Rv3874	1wa8	B	NONA	a.25.3.1;	EsxAB_dimer-like	cell wall; extracellular region; host cell surface binding; pathogenesis; plasma membrane; protein binding; protein secretion by the type VII secretion system
Rv0005	3m4i	A	L	e.11.1.1;	Type_II_DNA_topoisomerase	ATP binding; DNA topoisomerase ATP-hydrolyzing activity; DNA topological change; cell wall; chromosome; cytoplasm; growth; magnesium ion binding; plasma membrane; protein heterodimerization activity
Rv0006	3ilw	A	L	e.11.1.1;	Type_II_DNA_topoisomerase	ATP binding; DNA topoisomerase ATP-hydrolyzing activity; DNA topological change; chromosome; cytoplasm; magnesium ion binding; plasma membrane; protein heterodimerization activity; response to antibiotic; sequence-specific DNA binding transcription factor activity
Rv0009	1w74	A	O	b.62.1.1;	Cyclophilin-like	cytosol; extracellular region; peptidyl-prolyl cis-trans isomerase activity; plasma membrane; protein folding; response to iron ion
Rv0016c	3lo7	A	RC	e.3.1.1;	beta-lactamase/transpeptidase-like	cell septum; GO:0070726; cellular cell wall organization; cytosol; integral to membrane; penicillin binding; peptidoglycan biosynthetic process; plasma membrane; regulation of cell shape; transferase activity
Rv0018c	1txo	A	OB	d.219.1.1;	PP2C-like	integral to plasma membrane; magnesium ion binding; manganese ion binding; negative regulation of DNA binding; negative regulation of protein kinase activity; phosphoprotein phosphatase activity; phosphoserine phosphatase activity; positive regulation of catalytic activity; protein dephosphorylation
Rv0033	2cgq	A	S	a.28.1.1;	ACP-like	acyl carrier activity; GO:0048037
Rv0046c	1gr0	A	HA	c.2.1.3;	NAD(P)-binding_Rossmann-fold_domains	cytosol; inositol biosynthetic process; inositol-3-phosphate synthase activity; mycothiol biosynthetic process; pathogenesis; phospholipid biosynthetic process; zinc ion binding
Rv0054	1ue5	A	L	b.40.4.3;	Nucleic_acid-binding_proteins	DNA repair; DNA replication; extracellular region; plasma membrane; protein homotetramerization; single-stranded DNA binding
Rv0058	2r5u	A	L	a.81.1.1;	N-terminal_domain_of_DnaB_helicase	ATP binding; DNA binding; DNA helicase activity; DNA replication
Rv0062	1uoz	A	GA	c.6.1.1;	Glycosyl_hydrolases_family_6	cellulase activity; cellulose catabolic process; extracellular region
Rv0098	2pfc	A	I	d.38.1.5;	Thioesterase/thiol_ester_dehydrase-isomerase	acyl-CoA thioesterase activity; fatty acid biosynthetic process; plasma membrane
Rv0129c	1dqz	A	RC	c.69.1.3;	alpha/beta-Hydrolases	transferase activity
Rv0130	2c2i	A	I	d.38.1.4;	Thioesterase/thiol_ester_dehydrase-isomerase	3-hydroxyacyl-CoA dehydratase activity; enoyl-CoA hydratase activity; fatty acid biosynthetic process; oxidoreductase activity; protein homodimerization activity
Rv0137c	1nwa	A	O	d.58.28.1;	Peptide_methionine_sulfoxide_reductase	L-methionine-S-S-oxide reductase activity; peptide-methionine-S-S-oxide reductase activity; protein metabolic process; GO:0051409; response to oxidative stress
Rv0153c	1ywf	A	OB	c.45.1.5;	(Phosphotyrosine_protein)_phosphatases_II	extracellular region; inositol or phosphatidylinositol phosphatase activity; pathogenesis; GO:0004722; protein tyrosine phosphatase activity
Rv0216	2bi0	A	I	d.38.1.4;	Thioesterase/thiol_ester_dehydrase-isomerase	plasma membrane
Rv0223c	3b4w	A	RA	c.82.1.1;	ALDH-like	oxidoreductase activity; plasma membrane
Rv0233	3ee4	A	P	a.25.1.2;	Ferritin-like	cytosol; deoxyribonucleoside diphosphate metabolic process; ribonucleoside-diphosphate reductase activity; transition metal ion binding
Rv0262c	1m4i	A	RB	d.108.1.1;	Acyl-CoA_N-acyltransferases_(Nat)	GO:0047921; plasma membrane; response to antibiotic
Rv0300	3h87	A	S	c.120.1.1;	PIN_domain-like	DNA binding; GO:0060701; positive regulation of translation; regulation of transcription
Rv0300	3h87	C	C	c.1.12.7;	Phosphoenolpyruvate/pyruvate_domain	DNA binding; GO:0060701; positive regulation of translation; regulation of transcription
Rv0321	2qlp	A	F	b.85.4.1;	dUTPase-like	dCTP deaminase dUMP-forming activity; dCTP deaminase activity; dUTP biosynthetic process; dUTP diphosphatase activity; protein homotrimerization
Rv0321	2qxx	A	F	b.85.4.1;	dUTPase-like	dCTP deaminase dUMP-forming activity; dCTP deaminase activity; dUTP biosynthetic process; dUTP diphosphatase activity; protein homotrimerization
Rv0363c	3elf	A	G	c.1.10.2;	Aldolase	extracellular region; fructose-bisphosphate aldolase activity; glycolysis; plasma membrane; protein homotetramerization; zinc ion binding
Rv0371c	2wee	A	RB	c.68.1.5;	Nucleotide-diphospho-sugar_transferases
Rv0390	2fsx	A	D	c.46.1.3;	Rhodanese/Cell_cycle_control_phosphatase
Rv0391	3ndn	A	RB	c.67.1.3;	PLP-dependent_transferases	GO:0071268; lyase activity; pyridoxal phosphate binding
Rv0407	3b4y	A	RC	c.1.16.3;	Bacterial_luciferase-like	oxidoreductase activity; plasma membrane
Rv0410c	2pzi	A	OB	d.144.1.7;	Protein_kinase-like_(PK-like)	ATP binding; avoidance of host defenses; cytosol; glutamate catabolic process; glutamine catabolic process; growth; GO:0052190; GO:0052027; negative regulation of cytolysis by symbiont of host cells; pathogenesis; plasma membrane; GO:0052369; protein autophosphorylation; protein binding; GO:0004674
Rv0429c	3e3u	A	H	d.167.1.1;	Peptide_deformylase	growth; iron ion binding; peptide deformylase activity; translation
Rv0432	1pzs	A	A	b.1.8.1;	Coronavirus_RNA-binding_domain	cell redox homeostasis; GO:0052060; GO:0052059; metal ion binding; plasma membrane; response to hydroperoxide; superoxide dismutase activity; superoxide metabolic process
Rv0440	1sjp	A	O	i.16.1.1;	GroE_chaperon	ATP binding; cell wall; cytosol; growth; plasma membrane; protein homodimerization activity; protein refolding; response to heat; response to hypoxia
Rv0462	3ii4	A	HA	c.3.1.5;	FAD/NAD(P)-binding_domain	GO:0070404; antioxidant activity; cell redox homeostasis; cytosol; dihydrolipoyl dehydrogenase activity; disulfide oxidoreductase activity; extracellular region; GO:0050660; glycolysis; growth; oxidoreductase activity
Rv0467	1f8m	A	C	c.1.12.7;	Phosphoenolpyruvate/pyruvate_domain	GO:0071456; cytosol; glyoxylate cycle; isocitrate lyase activity; GO:0075141; methylisocitrate lyase activity; pathogenesis; plasma membrane; response to acetate; response to acid; GO:0070542; GO:0052572; tricarboxylic acid cycle
Rv0470c	1l1e	A	RB	c.66.1.18;	S-adenosyl-L-methionine-dependent_methyltransferases	S-adenosylmethionine metabolic process; active evasion of host immune response; cyclopropane-fatty-acyl-phospholipid synthase activity; cytoplasm; GO:0052167; GO:0071768; pathogenesis
Rv0489	1rii	A	RC	c.60.1.1;	Phosphoglycerate_mutase-like	glycolysis; phosphoglycerate mutase activity; plasma membrane
Rv0491	2oqr	A	T	c.23.1.1;	CheY-like	DNA binding; intracellular; pathogenesis; regulation of transcription
Rv0503c	3hem	A	RB	c.66.1.18;	S-adenosyl-L-methionine-dependent_methyltransferases	S-adenosylmethionine metabolic process; cyclopropane-fatty-acyl-phospholipid synthase activity; cytosol; GO:0052167; GO:0071769; GO:0071768; plasma membrane; response to hypoxia
Rv0533c	1u6e	A	RC	c.95.1.2;	Thiolase-like	3-oxoacyl-acyl-carrier-protein synthase activity; beta-ketoacyl-acyl-carrier-protein synthase III activity; cytoplasm; fatty acid elongation; fatty-acyl-CoA binding; long-chain fatty-acyl-CoA metabolic process; protein homodimerization activity
Rv0548c	1q52	A	OA	c.14.1.3;	ClpP/crotonase	1
Rv0554	3hss	A	RC	c.69.1.10;	alpha/beta-Hydrolases	peroxidase activity
Rv0626	3dbo	A	LA	a.4.1.1;	Homeodomain-like	toxin binding
Rv0626	3dbo	B	S	c.120.1.1;	PIN_domain-like	toxin binding
Rv0642c	2fk8	A	RB	c.66.1.18;	S-adenosyl-L-methionine-dependent_methyltransferases	S-adenosylmethionine-dependent methyltransferase activity; cell wall; GO:0071768; plasma membrane
Rv0644c	1tpy	A	RB	c.66.1.18;	S-adenosyl-L-methionine-dependent_methyltransferases	cyclopropane-fatty-acyl-phospholipid synthase activity; GO:0071768; plasma membrane
Rv0674	3kfw	X	SB	e.41.1.1;	Adenylylcyclase_toxin_(the_edema_factor)	extracellular region; growth
Rv0733	2cdn	A	HA	c.37.1.1;	P-loop_containing_nucleoside_triphosphate_hydrolases	ATP binding; adenylate kinase activity; cytosol; nucleoside diphosphate kinase activity; plasma membrane
Rv0736	3hug	A	TA	a.4.13.2;	Sigma3_and_sigma4_domains_of_RNA_polymerase_sigma_factors	growth; protein binding
Rv0736	3hug	B	G	c.1.10.1;	Aldolase	growth; protein binding
Rv0760c	2a15	A	RF	d.17.4.3;	NTF2-like	intracellular; isomerase activity; protein homodimerization activity; transport
Rv0764c	2w0b	A	RA	a.104.1.1;	Cytochrome_P450	cytosol; electron carrier activity; heme binding; protein binding; sterol 14-demethylase activity; sterol biosynthetic process
Rv0793	1y0h	A	Q	d.58.4.11;	Dimeric_alpha+beta_barrel	antibiotic biosynthetic process; cytoplasm; oxidoreductase activity
Rv0802c	2vzy	A	RB	d.108.1.1;	Acyl-CoA_N-acyltransferases_(Nat)	N-acetyltransferase activity; protein homotetramerization; succinyl-CoA metabolic process
Rv0805	2hy1	A	OA	d.159.1.11;	Metallo-dependent_phosphatases	3
Rv0805	3ib7	A	OA	d.159.1.11;	Metallo-dependent_phosphatases	3
Rv0813c	2fwv	A	RF	b.60.1.8;	Lipocalins	plasma membrane; transport
Rv0815c	3aay	A	D	c.46.1.2;	Rhodanese/Cell_cycle_control_phosphatase	cell wall; cytosol; plasma membrane; thiosulfate sulfurtransferase activity
Rv0819	1p0h	A	RB	d.108.1.1;	Acyl-CoA_N-acyltransferases_(Nat)	N-acetyltransferase activity; cytosol; growth of symbiont in host cell; mycothiol biosynthetic process; mycothiol synthase activity; response to stress
Rv0844c	3eul	A	T	c.23.1.1;	CheY-like	cytoplasm; sequence-specific DNA binding; sequence-specific DNA binding transcription factor activity; two-component response regulator activity
Rv0855	2g04	A	RB	c.123.1.1;	CoA-transferase_family_III_(CaiB/BaiF)	isomerase activity; plasma membrane
Rv0858c	2o0r	A	RB	c.67.1.1;	PLP-dependent_transferases	1-aminocyclopropane-1-carboxylate synthase activity; protein homodimerization activity; pyridoxal phosphate binding; transaminase activity
Rv0865	2g4r	A	H	c.57.1.1;	Molybdenum_cofactor_biosynthesis_proteins	Mo-molybdopterin cofactor biosynthetic process
Rv0884c	2fyf	A	RB	c.67.1.4;	PLP-dependent_transferases	L-serine biosynthetic process; O-phospho-L-serine:2-oxoglutarate aminotransferase activity; cytoplasm; extracellular region; growth; plasma membrane; pyridoxal phosphate binding; pyridoxine biosynthetic process
Rv0902c	1ysr	A	O	d.122.1.3;	ATPase_domain_of_HSP90_chaperone/DNA_topoisomerase_II/histidine_kinase	ATP binding; growth involved in symbiotic interaction; integral to plasma membrane; peptidyl-histidine phosphorylation; protein autophosphorylation; protein homodimerization activity; two-component sensor activity
Rv0903c	1ys7	A	T	c.23.1.1;	CheY-like	DNA binding; calcium ion binding; cytosol; growth involved in symbiotic interaction; magnesium ion binding; plasma membrane; regulation of transcription
Rv0905	3he2	A	OA	c.14.1.3;	ClpP/crotonase	cell wall; enoyl-CoA hydratase activity; fatty acid metabolic process; plasma membrane
Rv0931c	1rwi	A	RC	b.68.9.1;	NHL_repeat	ATP binding; cytosol; integral to plasma membrane; manganese ion binding; negative regulation of catalytic activity; negative regulation of protein binding; pathogenesis; positive regulation of catalytic activity; protein homodimerization activity; GO:0004674
Rv0934	1pc3	A	P	c.94.1.1;	Periplasmic_binding_protein-like_II	cell wall; cellular response to phosphate starvation; cytosol; extracellular region; inorganic phosphate transmembrane transporter activity; phosphate binding; plasma membrane; protein binding
Rv0938	1vs0	A	L	d.142.2.1;	DNA_ligase/mRNA_capping_enzyme	ATP binding; DNA ligase ATP activity; DNA primase activity; DNA recombination; DNA replication
Rv0938	2iru	A	G	c.1.10.1;	Aldolase	ATP binding; DNA ligase ATP activity; DNA primase activity; DNA recombination; DNA replication
Rv0938	2r9l	A	L	d.240.1.1;	Lesion_bypass_DNA_polymerase_(Y-family)	ATP binding; DNA ligase ATP activity; DNA primase activity; DNA recombination; DNA replication
Rv0946c	2wu8	A	C	c.80.1.2;	SIS_domain	cytoplasm; gluconeogenesis; glucose-6-phosphate isomerase activity; glycolysis; growth; plasma membrane
Rv0948c	2vkl	A	E	a.130.1.1;	Chorismate_mutase_II	chorismate metabolic process; chorismate mutase activity; plasma membrane
Rv0956	3da8	A	RB	c.65.1.1;	Formyltransferase	de novo IMP biosynthetic process; phosphoribosylglycinamide formyltransferase activity
Rv0967	2hh7	A	T	a.123.1.1;	Nuclear_receptor_ligand-binding_domain	DNA binding; copper ion binding; cytoplasm; plasma membrane; protein homodimerization activity; regulation of transcription
Rv0983	2z9i	A	OA	b.47.1.1;	Trypsin-like_serine_proteases	extracellular region; proteolysis; serine-type endopeptidase activity
Rv0983	2z9i	B	OA	b.47.1.1;	Trypsin-like_serine_proteases	extracellular region; proteolysis; serine-type endopeptidase activity
Rv0983	2z9i	C	OA	b.47.1.1;	Trypsin-like_serine_proteases	extracellular region; proteolysis; serine-type endopeptidase activity
Rv1009	3eo5	A	HD	d.2.1.8;	Receptor-binding_domain_of_short_tail_fibre_protein_gp12	GO:0085016; extracellular region; hydrolase activity; negative regulation of gene expression; positive regulation of gene expression; positive regulation of growth rate; protein binding
Rv1014c	2z2i	A	J	c.56.3.1;	Peptidyl-tRNA_hydrolase-like	aminoacyl-tRNA hydrolase activity; cytoplasm; growth; plasma membrane; translation
Rv1018c	2qkx	A	RB	c.68.1.5;	Nucleotide-diphospho-sugar_transferases	UDP-N-acetylglucosamine diphosphorylase activity; cell morphogenesis; cellular cell wall organization; cytoplasm; glucosamine-1-phosphate N-acetyltransferase activity; growth; lipopolysaccharide biosynthetic process; magnesium ion binding; peptidoglycan biosynthetic process; regulation of cell shape
Rv1018c	3dj4	A	RC	b.81.1.4;	Trimeric_LpxA-like_enzymes	UDP-N-acetylglucosamine diphosphorylase activity; cell morphogenesis; cellular cell wall organization; cytoplasm; glucosamine-1-phosphate N-acetyltransferase activity; growth; lipopolysaccharide biosynthetic process; magnesium ion binding; peptidoglycan biosynthetic process; regulation of cell shape
Rv1070c	3h81	A	OA	c.14.1.3;	ClpP/crotonase	enoyl-CoA hydratase activity; fatty acid metabolic process; plasma membrane
Rv1086	2vg0	A	Q	c.101.1.1;	Undecaprenyl_diphosphate_synthase	Z-farnesyl diphosphate synthase activity; cellular cell wall organization; cytosol; magnesium ion binding; manganese ion binding; peptidoglycan biosynthetic process; plasma membrane; polyprenol biosynthetic process; regulation of cell shape
Rv1092c	3aez	A	HA	c.37.1.6;	P-loop_containing_nucleoside_triphosphate_hydrolases	ATP binding; coenzyme A biosynthetic process; cytoplasm; growth; pantothenate kinase activity; plasma membrane; protein homodimerization activity
Rv1093	3h7f	A	RB	c.67.1.4;	PLP-dependent_transferases	L-serine metabolic process; active evasion of host immune response; cytoplasm; glycine hydroxymethyltransferase activity; glycine metabolic process; one-carbon metabolic process; plasma membrane; protein homodimerization activity; pyridoxal phosphate binding
Rv1094	1za0	A	P	a.25.1.2;	Ferritin-like	acyl-acyl-carrier-protein desaturase activity; cytosol; fatty acid biosynthetic process; growth; plasma membrane; protein homodimerization activity; transition metal ion binding
Rv1098c	3no9	A	E	a.127.1.1;	L-aspartase-like	cytosol; extracellular region; fumarate hydratase activity; fumarate metabolic process; growth; plasma membrane; tricarboxylic acid cycle; tricarboxylic acid cycle enzyme complex
Rv1131	3hwk	A	C	a.103.1.1;	Citrate_synthase	GO:0050440; transferase activity
Rv1143	2gci	A	RB	c.123.1.1;	CoA-transferase_family_III_(CaiB/BaiF)	alpha-methylacyl-CoA racemase activity; protein homodimerization activity
Rv1155	1w9a	A	H	b.45.1.1;	FMN-binding_split_barrel	FMN binding; protein homodimerization activity; pyridoxal phosphate binding; pyridoxamine-phosphate oxidase activity; vitamin B6 metabolic process
Rv1170	1q74	A	S	c.134.1.1;	LmbE-like	N-acetylglucosaminylinositol deacetylase activity; mycothiol biosynthetic process; plasma membrane; zinc ion binding
Rv1201c	3fsy	A	RC	b.81.1.2;	Trimeric_LpxA-like_enzymes	2
Rv1207	2vp8	A	H	c.1.21.1;	Dihydropteroate_synthetase-like	dihydropteroate synthase activity; folic acid-containing compound biosynthetic process; protein homodimerization activity
Rv1208	3e+26	A	RB	c.68.1.18;	Nucleotide-diphospho-sugar_transferases	UDP-glucose metabolic process; growth; magnesium ion binding; protein homodimerization activity; protein homotrimerization; transferase activity
Rv1256c	2uuq	A	RA	a.104.1.1;	Cytochrome_P450	electron carrier activity; heme binding; monooxygenase activity; oxidoreductase activity
Rv1264	1y10	A	T	d.58.29.1;	Nucleotide_cyclase	ATP binding; adenylate cyclase activity; intracellular signal transduction; lipid binding; manganese ion binding; negative regulation of cAMP biosynthetic process; protein homodimerization activity; response to pH
Rv1264	2ev1	A	S	a.177.1.1;	Sigma2_domain_of_RNA_polymerase_sigma_factors	ATP binding; adenylate cyclase activity; intracellular signal transduction; lipid binding; manganese ion binding; negative regulation of cAMP biosynthetic process; protein homodimerization activity; response to pH
Rv1267c	2ff4	A	RD	a.118.8.3;	TPR-like	ATPase activity; DNA binding; GTPase activity; intracellular; plasma membrane; regulation of transcription
Rv1284	1ylk	A	RC	c.53.2.1;	beta-carbonic_anhydrase	carbon utilization; carbonate dehydratase activity; growth; plasma membrane; protein homodimerization activity; zinc ion binding
Rv1293	2o0t	A	E	c.1.6.1;	PLP-binding_barrel	cell wall; diaminopimelate decarboxylase activity; growth; lysine biosynthetic process via diaminopimelate; protein homodimerization activity; protein homotetramerization; pyridoxal phosphate binding
Rv1295	2d1f	A	E	c.79.1.1;	Tryptophan_synthase_beta_subunit-like_PLP-dependent_enzymes	cytosol; growth; plasma membrane; protein homodimerization activity; pyridoxal phosphate binding; threonine biosynthetic process; threonine synthase activity
Rv1314c	2g2d	A	RB	a.25.2.2;	Cobalamin_adenosyltransferase-like	ATP binding; cobIyrinic acid a
Rv1326c	3k1d	A	G	c.1.8.1;	(Trans)glycosidases	1
Rv1335	3dwg	A	E	c.79.1.1;	Tryptophan_synthase_beta_subunit-like_PLP-dependent_enzymes	cysteine biosynthetic process from serine; cytosol; protein complex
Rv1335	3dwg	B	E	c.79.1.1;	Tryptophan_synthase_beta_subunit-like_PLP-dependent_enzymes	cysteine biosynthetic process from serine; cytosol; protein complex
Rv1335	3dwg	C	S	d.15.3.1;	MoaD/ThiS	cysteine biosynthetic process from serine; cytosol; protein complex
Rv1340	3b4t	A	J	d.14.1.4;	Ribosomal_protein_S5_domain_2-like	plasma membrane; tRNA binding; tRNA nucleotidyltransferase activity; tRNA processing; tRNA-specific ribonuclease activity
Rv1347c	1yk3	A	RB	d.108.1.1;	Acyl-CoA_N-acyltransferases_(Nat)	N-acyltransferase activity; acyl-CoA thioesterase activity; growth; siderophore biosynthetic process
Rv1364c	3k3c	A	T	d.110.3.2;	PYP-like_sensor_domain_(PAS_domain)	ATP binding; alkaline phosphatase activity; manganese ion binding; protein binding; regulation of transcription
Rv1364c	3ke6	A	O	d.122.1.3;	ATPase_domain_of_HSP90_chaperone/DNA_topoisomerase_II/histidine_kinase	ATP binding; alkaline phosphatase activity; manganese ion binding; protein binding; regulation of transcription
Rv1364c	3kx0	X	T	d.110.3.6;	PYP-like_sensor_domain_(PAS_domain)	ATP binding; alkaline phosphatase activity; manganese ion binding; protein binding; regulation of transcription
Rv1372	1ted	A	RC	c.95.1.2;	Thiolase-like	transferase activity
Rv1379	1w30	A	F	c.61.1.1;	PRTase-like	nucleoside metabolic process; regulation of transcription
Rv1389	1s4q	A	HA	c.37.1.1;	P-loop_containing_nucleoside_triphosphate_hydrolases	ATP binding; GDP binding; GMP binding; adenylate kinase activity; cytoplasm; growth; guanylate kinase activity; magnesium ion binding; purine nucleotide metabolic process
Rv1404	2nyx	A	LA	a.4.5.28;	Winged_helix_DNA-binding_domain	DNA binding; intracellular; plasma membrane; sequence-specific DNA binding transcription factor activity
Rv1411c	3mh9	A	I	b.125.1.3;	Prokaryotic_lipoproteins_and_lipoprotein_localization_factors	pathogenesis; plasma membrane
Rv1411c	3mha	A	I	b.125.1.3;	Prokaryotic_lipoproteins_and_lipoprotein_localization_factors	pathogenesis; plasma membrane
Rv1416	2c92	A	H	c.16.1.1;	Lumazine_synthase	growth; riboflavin biosynthetic process; riboflavin synthase activity; riboflavin synthase complex
Rv1438	3gvg	A	C	c.1.1.1;	Triosephosphate_isomerase_(TIM)	cytosol; extracellular region; gluconeogenesis; glycolysis; growth; pentose-phosphate shunt; plasma membrane; protein homodimerization activity; triose-phosphate isomerase activity
Rv1445c	3ico	A	RB	c.124.1.1;	NagB/RpiA/CoA_transferase-like	6-phosphogluconolactonase activity; pentose-phosphate shunt; plasma membrane
Rv1477	3ne0	A	J	d.3.1.16;	L35p-like	N-acetylmuramoyl-L-alanine amidase activity; cell wall; extracellular region; growth; protein binding
Rv1483	1uzm	A	HA	c.2.1.2;	NAD(P)-binding_Rossmann-fold_domains	3-oxoacyl-acyl-carrier-protein reductase NADPH activity; acetoacetyl-CoA reductase activity; GO:0071768; plasma membrane; protein homodimerization activity; protein homotetramerization
Rv1484	2h7m	A	HA	c.2.1.2;	NAD(P)-binding_Rossmann-fold_domains	GO:0070403; enoyl-acyl-carrier-protein reductase NADH activity; fatty acid binding; fatty acid elongation; GO:0071768; plasma membrane; response to antibiotic
Rv1496	3p32	A	HA	c.37.1.10;	P-loop_containing_nucleoside_triphosphate_hydrolases	ATP binding; GTP binding; hydrolase activity
Rv1542c	2gkm	A	C	a.1.1.1;	Globin-like	GO:0051410; heme binding; nitric oxide catabolic process; nitric oxide dioxygenase activity; oxygen binding; oxygen transporter activity; protein homodimerization activity
Rv1568	3lv2	A	RB	c.67.1.4;	PLP-dependent_transferases	adenosylmethionine-8-amino-7-oxononanoate transaminase activity; biotin biosynthetic process; cytoplasm; protein homotetramerization; pyridoxal phosphate binding
Rv1570	3fgn	A	HA	c.37.1.10;	P-loop_containing_nucleoside_triphosphate_hydrolases	ATP binding; biotin biosynthetic process; cytoplasm; dethiobiotin synthase activity; magnesium ion binding
Rv1596	1qpo	A	F	c.1.17.1;	Nicotinate/Quinolinate_PRTase_C-terminal_domain-like	NAD biosynthetic process; nicotinate-nucleotide diphosphorylase carboxylating activity; plasma membrane
Rv1612	2o2e	A	E	c.79.1.1;	Tryptophan_synthase_beta_subunit-like_PLP-dependent_enzymes	growth; pyridoxal phosphate binding; tryptophan synthase activity
Rv1625c	1yk9	A	T	d.58.29.1;	Nucleotide_cyclase	ATP binding; adenylate cyclase activity; integral to membrane; intracellular signal transduction; magnesium ion binding; manganese ion binding; plasma membrane; protein homodimerization activity
Rv1626	1s8n	A	T	c.23.1.1;	CheY-like	growth; plasma membrane; transcription antitermination; transcription
Rv1636	1tq8	A	F	c.26.2.4;	Adenine_nucleotide_alpha_hydrolases-like	plasma membrane; response to stress
Rv1652	2nqt	A	C	d.81.1.1;	Glyceraldehyde-3-phosphate_dehydrogenase-like	N-acetyl-gamma-glutamyl-phosphate reductase activity; GO:0051287; GO:0070401; arginine biosynthetic process; cytoplasm; growth; protein homodimerization activity
Rv1653	3it4	A	RC	d.154.1.2;	DmpA/ArgJ-like	acetyl-CoA:L-glutamate N-acetyltransferase activity; arginine biosynthetic process; cytoplasm; glutamate N-acetyltransferase activity; growth; protein homodimerization activity
Rv1653	3it4	C	RC	d.154.1.2;	DmpA/ArgJ-like	acetyl-CoA:L-glutamate N-acetyltransferase activity; arginine biosynthetic process; cytoplasm; glutamate N-acetyltransferase activity; growth; protein homodimerization activity
Rv1654	2ap9	A	E	c.73.1.2;	Carbamate_kinase-like	ATP binding; acetylglutamate kinase activity; arginine biosynthetic process; cytoplasm; glutamate 5-kinase activity; growth; plasma membrane; proline biosynthetic process
Rv1656	2i6u	A	E	c.78.1.1;	Aspartate/ornithine_carbamoyltransferase	amino acid binding; arginine biosynthetic process; growth; ornithine carbamoyltransferase activity; ornithine carbamoyltransferase complex; protein homotrimerization
Rv1657	2zfz	A	LA	d.74.2.1;	C-terminal_domain_of_arginine_repressor	DNA binding; arginine biosynthetic process; cytoplasm; protein homooligomerization; sequence-specific DNA binding transcription factor activity
Rv1657	3fhz	A	LA	d.74.2.1;	C-terminal_domain_of_arginine_repressor	DNA binding; arginine biosynthetic process; cytoplasm; protein homooligomerization; sequence-specific DNA binding transcription factor activity
Rv1657	3laj	A	LA	d.74.2.1;	C-terminal_domain_of_arginine_repressor	DNA binding; arginine biosynthetic process; cytoplasm; protein homooligomerization; sequence-specific DNA binding transcription factor activity
Rv1657	3lap	A	LA	d.74.2.1;	C-terminal_domain_of_arginine_repressor	DNA binding; arginine biosynthetic process; cytoplasm; protein homooligomerization; sequence-specific DNA binding transcription factor activity
Rv1677	3ios	A	RA	c.47.1.10;	Thioredoxin-like	cell redox homeostasis; oxidoreductase activity
Rv1689	2011-01-02	A	F	c.26.1.1;	Nucleotidylyl_transferase	ATP binding; RNA binding; cytoplasm; growth; plasma membrane; tyrosine-tRNA ligase activity; tyrosyl-tRNA aminoacylation
Rv1695	1u0t	A	RC	e.52.1.1;	NAD_kinase	ATP binding; NAD+ kinase activity; NADP biosynthetic process; cytoplasm; growth; polyphosphate metabolic process; protein homotetramerization
Rv1700	1mqe	A	L	d.113.1.1;	Nudix	hydrolase activity; manganese ion binding
Rv1710	2z99	A	O	a.129.1.1;	GroEL_equatorial_domain-like	GO:0051301; chromosome separation; cytoplasm
Rv1743	2h34	A	OB	d.144.1.7;	Protein_kinase-like_(PK-like)	ATP binding; integral to membrane; negative regulation of catalytic activity; plasma membrane; positive regulation of catalytic activity; protein autophosphorylation; protein homodimerization activity; GO:0004674; GO:0051409
Rv1825	3gmg	A	RB	c.66.1.40;	S-adenosyl-L-methionine-dependent_methyltransferases	extracellular region; integral to plasma membrane
Rv1826	3hgb	A	H	b.84.1.1;	Single_hybrid_motif	glycine cleavage complex; glycine decarboxylation via glycine cleavage system
Rv1837c	1n8i	A	C	c.1.13.1;	Malate_synthase_G	cell wall; coenzyme A metabolic process; cytosol; extracellular region; glyoxylate cycle; magnesium ion binding; malate synthase activity; manganese ion binding; plasma membrane; protein binding; tricarboxylic acid cycle
Rv1846c	2g9w	A	LA	a.4.5.39;	Winged_helix_DNA-binding_domain	DNA binding; cytoplasm; negative regulation of transcription
Rv1848	2fvh	A	RC	d.8.1.1;	Urease	cellular response to nitrogen starvation; nickel ion binding; urea metabolic process; urease activity; urease complex
Rv1873	2jek	A	NONA	a.255.1.1;	Rv1873-like
Rv1885c	2fp1	A	E	a.130.1.4;	Chorismate_mutase_II	chorismate metabolic process; chorismate mutase activity; cytoplasm; extracellular region; protein homodimerization activity
Rv1886c	1f0n	A	RC	c.69.1.3;	alpha/beta-Hydrolases	transferase activity
Rv1900c	1ybt	A	T	d.58.29.1;	Nucleotide_cyclase	adenylate cyclase activity; guanylate cyclase activity; intracellular signal transduction; manganese ion binding; peroxidase activity; protein homodimerization activity
Rv1908c	2cca	A	RA	a.93.1.3;	Heme-dependent_peroxidases	GO:0070404; GO:0070402; catalase activity; cytosol; extracellular region; heme binding; hydrogen peroxide catabolic process; oxidoreductase activity
Rv1926c	1lmi	A	S	b.1.19.1;	Antigen_MPT63/MPB63_(immunoprotective_extracellular_protein)	extracellular space
Rv1932	1xvq	A	RA	c.47.1.10;	Thioredoxin-like	cell redox homeostasis; extracellular region; protein homodimerization activity; thioredoxin peroxidase activity
Rv1941	3gvc	A	HA	c.2.1.2;	NAD(P)-binding_Rossmann-fold_domains	binding; oxidoreductase activity
Rv1985c	3isp	A	P	c.94.1.1;	Periplasmic_binding_protein-like_II	DNA binding; sequence-specific DNA binding transcription factor activity
Rv2002	1nff	A	HA	c.2.1.2;	NAD(P)-binding_Rossmann-fold_domains	androstan-3-alpha
Rv2027c	2vzw	A	T	d.110.2.1;	GAF_domain-like	ATP binding; calcium ion binding; GO:0070025; cytoplasm; GO:0070483; heme binding; integral to membrane; magnesium ion binding; GO:0070026; oxygen sensor activity; protein autophosphorylation; protein dimerization activity; two-component sensor activity
Rv2043c	3gbc	A	RC	c.33.1.3;	Isochorismatase-like_hydrolases	iron ion binding; manganese ion binding; nicotinamidase activity
Rv2069	2o7g	A	S	a.177.1.1;	Sigma2_domain_of_RNA_polymerase_sigma_factors	DNA binding; pathogenesis; response to heat; response to hypoxia; response to water; response to xenobiotic stimulus; sequence-specific DNA binding transcription factor activity; sigma factor activity; transcription initiation
Rv2069	2o8x	A	TA	a.4.13.2;	Sigma3_and_sigma4_domains_of_RNA_polymerase_sigma_factors	DNA binding; pathogenesis; response to heat; response to hypoxia; response to water; response to xenobiotic stimulus; sequence-specific DNA binding transcription factor activity; sigma factor activity; transcription initiation
Rv2074	2asf	A	H	b.45.1.1;	FMN-binding_split_barrel	FMN binding; extracellular region
Rv2109c	3mi0	1	RC	d.153.1.4;	N-terminal_nucleophile_aminohydrolases_(Ntn_hydrolases)	cell wall; cytoplasm; growth; modification-dependent protein catabolic process; pathogenesis; plasma membrane; proteasomal protein catabolic process; proteasome core complex
Rv2109c	3mi0	A	RC	d.153.1.4;	N-terminal_nucleophile_aminohydrolases_(Ntn_hydrolases)	cell wall; cytoplasm; growth; modification-dependent protein catabolic process; pathogenesis; plasma membrane; proteasomal protein catabolic process; proteasome core complex
Rv2109c	3mi0	B	RC	d.153.1.4;	N-terminal_nucleophile_aminohydrolases_(Ntn_hydrolases)	cell wall; cytoplasm; growth; modification-dependent protein catabolic process; pathogenesis; plasma membrane; proteasomal protein catabolic process; proteasome core complex
Rv2110c	2jay	A	RC	d.153.1.4;	N-terminal_nucleophile_aminohydrolases_(Ntn_hydrolases)	cytoplasm; extracellular region; growth; modification-dependent protein catabolic process; pathogenesis; plasma membrane; proteasomal protein catabolic process; proteasome core complex
Rv2115c	3fp9	A	RC	b.69.2.2;	YVTN_repeat-like/Quinoprotein_amine_dehydrogenase	ATP binding; ATPase activity; GO:0071732; modification-dependent protein catabolic process; pathogenesis; plasma membrane; proteasomal protein catabolic process; proteasome-activating nucleotidase complex; protein homooligomerization; protein unfolding; GO:0051409; small conjugating protein binding
Rv2118c	1i9g	A	RB	c.66.1.13;	S-adenosyl-L-methionine-dependent_methyltransferases	plasma membrane; protein homotetramerization; tRNA adenine-N1--methyltransferase activity
Rv2121c	1nh8	A	P	c.94.1.1;	Periplasmic_binding_protein-like_II	AMP binding; ATP binding; ATP phosphoribosyltransferase activity; cytoplasm; growth; histidine biosynthetic process; magnesium ion binding; plasma membrane; protein homodimerization activity; protein homooligomerization
Rv2122c	1y6x	A	RC	a.204.1.4;	all-alpha_NTP_pyrophosphatases	ATP binding; cytoplasm; growth; histidine biosynthetic process; magnesium ion binding; phosphoribosyl-ATP diphosphatase activity; protein homodimerization activity; GO:0075139
Rv2150c	1rq2	A	N	c.32.1.1;	Tubulin_nucleotide-binding_domain-like	GTP binding; GTPase activity; barrier septum formation; cell cycle; cytoplasm; growth; magnesium ion binding; plasma membrane; protein binding; protein complex; GO:0051258
Rv2158c	2wtl	A	P	a.25.1.1;	Ferritin-like	ATP binding; UDP-N-acetylmuramoylalanyl-D-glutamate-2
Rv2158c	2xja	A	OA	c.72.2.1;	MurD-like_peptide_ligases	ATP binding; UDP-N-acetylmuramoylalanyl-D-glutamate-2
Rv2178c	3kgf	A	G	c.1.10.8;	Aldolase	3-deoxy-7-phosphoheptulonate synthase activity; aromatic amino acid family biosynthetic process; chorismate biosynthetic process; cytosol; growth; manganese ion binding; plasma membrane; protein homooligomerization
Rv2192c	2bpq	A	F	c.27.1.1;	Nucleoside_phosphorylase/phosphoribosyltransferase_catalytic_domain	anthranilate phosphoribosyltransferase activity; extracellular region; growth; plasma membrane; tryptophan biosynthetic process
Rv2202c	2pkf	A	RC	c.72.1.1;	Ribokinase-like	ATP binding; GTP binding; adenosine kinase activity; dGTP binding; magnesium ion binding; phosphotransferase activity
Rv2210c	3ht5	A	RB	e.17.1.1;	D-aminoacid_aminotransferase-like_PLP-dependent_enzymes	GO:0052656; GO:0052654; GO:0071267; GO:0052655; branched chain family amino acid biosynthetic process; growth; protein homodimerization activity
Rv2217	1w66	A	H	d.104.1.3;	Class_II_aaRS_and_biotin_synthetases	cytoplasm; growth; lipoate biosynthetic process; lipoyloctanoyl transferase activity; octanoyltransferase activity; plasma membrane; protein modification process
Rv2220	2bvc	A	E	d.128.1.1;	Glutamine_synthetase/guanido_kinase	ADP binding; ATP binding; GDP binding; GTP binding; GO:0050897; cytosol; evasion or tolerance of host immune response; extracellular region; glutamate-ammonia ligase activity; glutamine biosynthetic process; growth; magnesium ion binding; manganese ion binding; nitrogen fixation; pathogenesis; plasma membrane; protein homooligomerization
Rv2225	1oy0	A	C	c.1.12.8;	Phosphoenolpyruvate/pyruvate_domain	3-methyl-2-oxobutanoate hydroxymethyltransferase activity; cytoplasm; growth; magnesium ion binding; methyltransferase activity; pantothenate biosynthetic process; plasma membrane; protein homooligomerization
Rv2228c	3hst	A	P	c.94.1.1;	Periplasmic_binding_protein-like_II	nucleic acid binding; ribonuclease H activity
Rv2228c	3hst	C	P	c.94.1.1;	Periplasmic_binding_protein-like_II	nucleic acid binding; ribonuclease H activity
Rv2234	1u2p	A	OB	c.44.1.1;	Phosphotyrosine_protein_phosphatases_I	host cell endosome; GO:0052046; GO:0052083; pathogenesis; plasma membrane; protein binding; protein tyrosine phosphatase activity
Rv2238c	1xvw	A	RA	c.47.1.10;	Thioredoxin-like	cell redox homeostasis; peroxidase activity; peroxiredoxin activity; protein homodimerization activity; protein homooligomerization
Rv2243	2qc3	A	RB	c.19.1.1;	FabD/lysophospholipase-like	acyl-carrier-protein S-malonyltransferase activity; fatty acid biosynthetic process; protein binding
Rv2245	2wge	A	RC	c.95.1.1;	Thiolase-like	3-oxoacyl-acyl-carrier-protein synthase activity; cell wall; cytosol; fatty acid elongase complex; fatty acid elongation
Rv2246	2gp6	A	RC	c.95.1.1;	Thiolase-like	3-oxoacyl-acyl-carrier-protein synthase activity; cell wall; cytoplasm; fatty acid elongation; growth; GO:0071768; plasma membrane; protein binding; response to hypoxia
Rv2266	2wm5	A	RA	a.104.1.1;	Cytochrome_P450	electron carrier activity; heme binding; monooxygenase activity; oxidoreductase activity
Rv2275	2x9q	A	T	a.123.1.1;	Nuclear_receptor_ligand-binding_domain
Rv2276	1n40	A	RA	a.104.1.1;	Cytochrome_P450	GO:0070025; cytoplasm; electron carrier activity; growth; heme binding; monooxygenase activity; oxidoreductase activity
Rv2334	2q3b	A	E	c.79.1.1;	Tryptophan_synthase_beta_subunit-like_PLP-dependent_enzymes	cysteine biosynthetic process from serine; cysteine synthase activity; cytosol; extracellular region; protein homodimerization activity; pyridoxal phosphate binding; transferase activity
Rv2346c	3ogi	A	RF	h.1.15.1;	SNARE_fusion_complex	cell wall; extracellular region; plasma membrane
Rv2346c	3ogi	B	MA	a.24.9.1;	alpha-catenin/vinculin-like	cell wall; extracellular region; plasma membrane
Rv2359	2o03	A	LA	a.4.5.42;	Winged_helix_DNA-binding_domain	plasma membrane; protein homodimerization activity; response to zinc ion; sequence-specific DNA binding transcription factor activity; zinc ion binding
Rv2361c	2vg3	A	Q	c.101.1.1;	Undecaprenyl_diphosphate_synthase	Z-farnesyl diphosphate synthase activity; cell cycle; GO:0051301; cellular cell wall organization; cytosol; di-trans
Rv2386c	2g5f	A	RC	d.161.1.1;	ADC_synthase	cellular response to iron ion starvation; chorismate mutase activity; growth; isochorismate pyruvate lyase activity; isochorismate synthase activity; magnesium ion binding; plasma membrane; GO:0052572; salicylic acid biosynthetic process; siderophore biosynthetic process
Rv2391	1zj9	A	CA	d.134.1.1;	Sulfite_reductase_hemoprotein_(SiRHP)	GO:0051539; cysteine biosynthetic process from serine; cytosol; growth; heme binding; sulfate assimilation; GO:0050311; sulfite reductase activity
Rv2428	2bmx	A	RA	c.47.1.10;	Thioredoxin-like	alkyl hydroperoxide reductase activity; cell redox homeostasis; hydroperoxide reductase activity; peroxidase activity; peroxiredoxin activity; plasma membrane; protein binding; protein homooligomerization; GO:0051409
Rv2429	1knc	A	SB	a.152.1.1;	AhpD-like	cell redox homeostasis; disulfide oxidoreductase activity; hydroperoxide reductase activity; peroxidase activity; peroxiredoxin activity; plasma membrane; protein homodimerization activity; protein homotrimerization
Rv2436	3go6	A	RC	c.72.1.1;	Ribokinase-like	D-ribose metabolic process; nucleotide binding; ribokinase activity
Rv2438c	3dla	A	RC	d.160.1.2;	Carbon-nitrogen_hydrolase	ATP binding; NAD biosynthetic process; NAD+ synthase glutamine-hydrolyzing activity; cell wall; growth; hydrolase activity
Rv2445c	1k44	A	F	d.58.6.1;	Nucleoside_diphosphate_kinase	ATP binding; CTP biosynthetic process; GTP biosynthetic process; UTP biosynthetic process; cytoplasm; host cell nucleus; metal ion binding; nuclease activity; GO:0090305; nucleoside diphosphate kinase activity; plasma membrane; protein autophosphorylation; protein binding
Rv2447c	2vos	A	OA	c.72.2.2;	MurD-like_peptide_ligases	ADP binding; ATP binding; GO:0050897; growth; magnesium ion binding; tetrahydrofolylpolyglutamate synthase activity
Rv2461c	2cby	A	OA	c.14.1.1;	ClpP/crotonase	ATP binding; cytosol; plasma membrane; proteolysis; serine-type endopeptidase activity
Rv2465c	2vvp	A	RC	c.121.1.1;	Ribose/Galactose_isomerase_RpiB/AlsB	extracellular region; pentose-phosphate shunt
Rv2470	2qrw	A	C	a.1.1.1;	Globin-like	heme binding; oxygen binding; oxygen transporter activity; plasma membrane; protein homodimerization activity; protein homooligomerization
Rv2495c	3l60	A	RB	c.43.1.1;	CoA-dependent_acyltransferases	dihydrolipoyllysine-residue acetyltransferase activity; plasma membrane
Rv2498c	1u5h	A	C	c.1.12.5;	Phosphoenolpyruvate/pyruvate_domain	cellular aromatic compound metabolic process; citrate pro-3S-lyase activity; citrate lyase complex; magnesium ion binding; oxaloacetate metabolic process
Rv2523c	3hqj	A	RB	d.150.1.2;	4'-phosphopantetheinyl_transferase	cytoplasm; fatty acid biosynthetic process; holo-acyl-carrier-protein synthase activity; macromolecule biosynthetic process; magnesium ion binding
Rv2533c	1eyv	A	J	a.79.1.1;	NusB-like	RNA binding; growth; protein homodimerization activity; regulation of transcription
Rv2537c	1h05	A	E	c.23.13.1;	Type_II_3-dehydroquinate_dehydratase	3-dehydroquinate dehydratase activity; aromatic amino acid family biosynthetic process; chorismate biosynthetic process; cytosol; growth; protein homooligomerization
Rv2537c	3n8k	A	E	c.23.13.1;	Type_II_3-dehydroquinate_dehydratase	3-dehydroquinate dehydratase activity; aromatic amino acid family biosynthetic process; chorismate biosynthetic process; cytosol; growth; protein homooligomerization
Rv2539c	2iyv	A	HA	c.37.1.2;	P-loop_containing_nucleoside_triphosphate_hydrolases	ATP binding; aromatic amino acid family biosynthetic process; chorismate biosynthetic process; cytosol; growth; magnesium ion binding; shikimate kinase activity; shikimate metabolic process
Rv2540c	2qhf	A	RC	d.258.1.1;	Chorismate_synthase	FMN binding; GO:0051287; aromatic amino acid family biosynthetic process; chorismate biosynthetic process; chorismate synthase activity; cytosol; growth; oxidoreductase activity
Rv2543	2v7s	A	E	c.73.1.2;	Carbamate_kinase-like	plasma membrane
Rv2579	2qvb	A	RC	c.69.1.8;	alpha/beta-Hydrolases	haloalkane dehalogenase activity; plasma membrane
Rv2593c	2ztd	A	L	b.40.4.2;	Nucleic_acid-binding_proteins	ATP binding; DNA binding; DNA recombination; DNA repair; Holliday junction helicase complex; SOS response; four-way junction helicase activity; plasma membrane
Rv2607	2a2j	A	H	b.45.1.1;	FMN-binding_split_barrel	FMN binding; pyridoxamine-phosphate oxidase activity; pyridoxine biosynthetic process
Rv2623	3cis	A	F	c.26.2.4;	Adenine_nucleotide_alpha_hydrolases-like	ATP binding; cell wall; cellular response to nitrosative stress; cytosol; growth; pathogenesis; plasma membrane; response to hypoxia
Rv2626c	1y5h	A	RF	d.37.1.1;	CBS-domain	catalytic activity; cytosol; extracellular region; metal ion binding; plasma membrane; GO:0052572; response to hypoxia
Rv2632c	2fgg	A	NONA	d.50.5.1;	Rv2632c-like
Rv2697c	1sjn	A	F	b.85.4.1;	dUTPase-like	dUTP diphosphatase activity; dUTP metabolic process; growth; magnesium ion binding
Rv2697c	3hza	A	F	b.85.4.1;	dUTPase-like	dUTP diphosphatase activity; dUTP metabolic process; growth; magnesium ion binding
Rv2701c	2q74	A	G	e.7.1.1;	Carbohydrate_phosphatase	inositol-1or 4-monophosphatase activity; magnesium ion binding; protein homooligomerization
Rv2704	3i7t	A	S	d.79.1.1;	YjgF-like	plasma membrane
Rv2711	1b1b	A	LA	a.76.1.1;	Iron-dependent_repressor_protein	DNA binding; cadmium ion binding; GO:0050897; cytoplasm; ferrous iron binding; growth; manganese ion binding; nickel ion binding; plasma membrane; protein homodimerization activity; response to oxidative stress; sequence-specific DNA binding transcription factor activity; siderophore biosynthetic process; zinc ion binding
Rv2711	1fx7	A	K	b.34.1.2;	C-terminal_domain_of_transcriptional_repressors	DNA binding; cadmium ion binding; GO:0050897; cytoplasm; ferrous iron binding; growth; manganese ion binding; nickel ion binding; plasma membrane; protein homodimerization activity; response to oxidative stress; sequence-specific DNA binding transcription factor activity; siderophore biosynthetic process; zinc ion binding
Rv2711	1u8r	A	K	b.34.1.2;	C-terminal_domain_of_transcriptional_repressors	DNA binding; cadmium ion binding; GO:0050897; cytoplasm; ferrous iron binding; growth; manganese ion binding; nickel ion binding; plasma membrane; protein homodimerization activity; response to oxidative stress; sequence-specific DNA binding transcription factor activity; siderophore biosynthetic process; zinc ion binding
Rv2711	2isy	A	LA	a.76.1.1;	Iron-dependent_repressor_protein	DNA binding; cadmium ion binding; GO:0050897; cytoplasm; ferrous iron binding; growth; manganese ion binding; nickel ion binding; plasma membrane; protein homodimerization activity; response to oxidative stress; sequence-specific DNA binding transcription factor activity; siderophore biosynthetic process; zinc ion binding
Rv2711	2isz	A	LA	a.76.1.1;	Iron-dependent_repressor_protein	DNA binding; cadmium ion binding; GO:0050897; cytoplasm; ferrous iron binding; growth; manganese ion binding; nickel ion binding; plasma membrane; protein homodimerization activity; response to oxidative stress; sequence-specific DNA binding transcription factor activity; siderophore biosynthetic process; zinc ion binding
Rv2711	2it0	A	LA	a.76.1.1;	Iron-dependent_repressor_protein	DNA binding; cadmium ion binding; GO:0050897; cytoplasm; ferrous iron binding; growth; manganese ion binding; nickel ion binding; plasma membrane; protein homodimerization activity; response to oxidative stress; sequence-specific DNA binding transcription factor activity; siderophore biosynthetic process; zinc ion binding
Rv2714	2wam	A		c.56.8.1;		plasma membrane; transcription factor TFIIA complex; transcription initiation from RNA polymerase II promoter
Rv2717c	2fr2	A	RF	b.60.1.8;	Lipocalins	transport
Rv2726c	3fve	A	E	d.21.1.1;	Diaminopimelate_epimerase-like	cytoplasm; diaminopimelate epimerase activity; growth; lysine biosynthetic process via diaminopimelate; plasma membrane
Rv2737c	1mo3	A	HA	c.37.1.11;	P-loop_containing_nucleoside_triphosphate_hydrolases	ATP binding; DNA-dependent ATPase activity; SOS response; UV protection; cytosol; endodeoxyribonuclease activity; intein-mediated protein splicing; intron homing; magnesium ion binding; manganese ion binding; recombinase activity; recombinational repair; response to antibiotic; single-stranded DNA binding; strand invasion
Rv2737c	2imz	A	T	b.86.1.2;	Hedgehog/intein_(Hint)_domain	ATP binding; DNA-dependent ATPase activity; SOS response; UV protection; cytosol; endodeoxyribonuclease activity; intein-mediated protein splicing; intron homing; magnesium ion binding; manganese ion binding; recombinase activity; recombinational repair; response to antibiotic; single-stranded DNA binding; strand invasion
Rv2737c	2in0	A	T	b.86.1.2;	Hedgehog/intein_(Hint)_domain	ATP binding; DNA-dependent ATPase activity; SOS response; UV protection; cytosol; endodeoxyribonuclease activity; intein-mediated protein splicing; intron homing; magnesium ion binding; manganese ion binding; recombinase activity; recombinational repair; response to antibiotic; single-stranded DNA binding; strand invasion
Rv2754c	3gwc	A	F	d.207.1.1;	Thymidylate_synthase-complementing_protein_Thy1	GO:0070402; dTMP biosynthetic process; GO:0050660; growth; GO:0050797; thymidylate synthase activity
Rv2763c	1df7	A	H	c.71.1.1;	Dihydrofolate_reductase-like	GO:0070401; dihydrofolate reductase activity; glycine biosynthetic process; nucleotide biosynthetic process; one-carbon metabolic process; tetrahydrofolate biosynthetic process
Rv2773c	1yl7	A	C	d.81.1.3;	Glyceraldehyde-3-phosphate_dehydrogenase-like	GO:0070404; GO:0070402; cytoplasm; diaminopimelate biosynthetic process; dihydrodipicolinate reductase activity; plasma membrane; protein homotetramerization
Rv2780	2vhx	A	RA	c.23.12.2;	Formate/glycerate_dehydrogenase_catalytic_domain-like	alanine catabolic process; alanine dehydrogenase activity; cytosol; extracellular region; plasma membrane; protein homooligomerization; response to hypoxia
Rv2793c	1sgv	A	F	d.265.1.2;	Pseudouridine_synthase	RNA binding; cell wall; pseudouridine synthase activity; pseudouridine synthesis; tRNA processing
Rv2841c	1k0r	A	LA	d.202.1.1;	Transcription_factor_NusA	RNA binding; growth; plasma membrane; sequence-specific DNA binding transcription factor activity; transcription antitermination; transcription antiterminator activity; transcription termination
Rv2841c	2asb	A	J	d.52.3.1;	Prokaryotic_type_KH_domain_(KH-domain_type_II)	RNA binding; growth; plasma membrane; sequence-specific DNA binding transcription factor activity; transcription antitermination; transcription antiterminator activity; transcription termination
Rv2841c	2atw	A	J	d.52.3.1;	Prokaryotic_type_KH_domain_(KH-domain_type_II)	RNA binding; growth; plasma membrane; sequence-specific DNA binding transcription factor activity; transcription antitermination; transcription antiterminator activity; transcription termination
Rv2844	2ib0	A	P	a.25.1.9;	Ferritin-like
Rv2861c	3iu7	A	OA	d.127.1.1;	Creatinase/aminopeptidase	aminopeptidase activity; cellular process; metal ion binding; metalloexopeptidase activity; proteolysis
Rv2865	3g5o	A	SB	d.306.1.1;	YefM-like	DNA binding; positive regulation of growth; regulation of transcription
Rv2865	3g5o	B	SB	d.298.1.2;	RelE-like	DNA binding; positive regulation of growth; regulation of transcription
Rv2865	3g5o	C	SB	d.298.1.2;	RelE-like	DNA binding; positive regulation of growth; regulation of transcription
Rv2870c	2jd1	A	C	d.81.1.3;	Glyceraldehyde-3-phosphate_dehydrogenase-like	1-deoxy-D-xylulose-5-phosphate reductoisomerase activity; GO:0070402; GO:0050897; GO:0051484; magnesium ion binding; manganese ion binding
Rv2874	2hyx	A	RA	c.47.1.10;	Thioredoxin-like	antioxidant activity; cell redox homeostasis; cytochrome complex assembly; electron carrier activity; glycerol ether metabolic process; integral to membrane; plasma membrane; protein disulfide oxidoreductase activity
Rv2878c	1lu4	A	RA	c.47.1.10;	Thioredoxin-like	cell redox homeostasis; extracellular region; oxidoreductase activity
Rv2882c	1wqg	A	J	d.67.3.1;	Ribosome_recycling_factor	cytoplasm; growth; plasma membrane; translation termination factor activity
Rv2883c	3nwy	A	E	c.73.1.3;	Carbamate_kinase-like	ATP binding; UMP kinase activity; cellular amino acid biosynthetic process; cytoplasm; growth; plasma membrane; pyrimidine nucleotide biosynthetic process
Rv2911	2bcf	A	RC	e.3.1.1;	beta-lactamase/transpeptidase-like	proteolysis; serine-type D-Ala-D-Ala carboxypeptidase activity
Rv2919c	3bzq	A	T	d.58.5.1;	GlnB-like	enzyme regulator activity; growth of symbiont in host cell; nucleotide binding; plasma membrane; regulation of nitrogen utilization; regulation of transcription
Rv2925c	2a11	A	LB	a.149.1.1;	RNase_III_domain-like	RNA processing; cytoplasm; double-stranded RNA binding; growth; rRNA catabolic process; ribonuclease III activity
Rv2933	1pqw	A	HA	c.2.1.1;	NAD(P)-binding_Rossmann-fold_domains	3-oxoacyl-acyl-carrier-protein synthase activity; GO:0071766; acyl carrier activity; GO:0048037; cytosol; fatty acid metabolic process; lipid biosynthetic process; oxidoreductase activity; phosphopantetheine binding; plasma membrane; polyketide synthase complex; zinc ion binding
Rv2939	1q9j	A	RB	c.43.1.2;	CoA-dependent_acyltransferases	GO:0071770; transferase activity
Rv2941	3e53	A	RC	e.23.1.1;	Acetyl-CoA_synthetase-like	ATP binding; GO:0071770; GO:0070566; fatty acid metabolic process; fatty-acyl-CoA synthase activity; growth of symbiont in host cell; ligase activity; lipid biosynthetic process; plasma membrane; GO:0052572
Rv2945c	2byo	A	I	b.125.1.3;	Prokaryotic_lipoproteins_and_lipoprotein_localization_factors	GO:0071770; cell wall; extracellular region; lipid transporter activity; pathogenesis; plasma membrane
Rv2965c	1tfu	A	F	c.26.1.3;	Nucleotidylyl_transferase	ATP binding; coenzyme A biosynthetic process; cytoplasm; pantetheine-phosphate adenylyltransferase activity
Rv2965c	3nbk	A	F	c.26.1.3;	Nucleotidylyl_transferase	ATP binding; coenzyme A biosynthetic process; cytoplasm; pantetheine-phosphate adenylyltransferase activity
Rv2976c	3a7n	A	L	c.18.1.1;	Uracil-DNA_glycosylase-like	base-excision repair; cytoplasm; uracil DNA N-glycosylase activity
Rv2981c	3lwb	A	H	d.142.1.1;	Glutathione_synthetase_ATP-binding_domain-like	ATP binding; D-alanine-D-alanine ligase activity; cell wall; cellular cell wall organization; cytoplasm; growth; metal ion binding; peptidoglycan biosynthetic process; plasma membrane; regulation of cell shape
Rv2986c	3c4i	A	LA	a.55.1.1;	IHF-like_DNA-binding_proteins	DNA binding; cell wall; cellular response to iron ion starvation; chromosome condensation; extracellular region; growth; plasma membrane; protein binding
Rv2987c	3h5j	A	C	c.8.2.1;	LeuD/IlvD-like	3-isopropylmalate dehydratase activity; 3-isopropylmalate dehydratase complex; growth; leucine biosynthetic process; plasma membrane
Rv2991	1rfe	A	H	b.45.1.1;	FMN-binding_split_barrel	FMN binding
Rv2992c	2ja2	A	F	c.26.1.1;	Nucleotidylyl_transferase	ATP binding; cytoplasm; glutamate-tRNA ligase activity; glutamyl-tRNA aminoacylation; growth; plasma membrane
Rv2995c	1w0d	A	RA	c.77.1.1;	Isocitrate/Isopropylmalate_dehydrogenase-like	3-isopropylmalate dehydrogenase activity; GO:0051287; cytoplasm; growth; leucine biosynthetic process; magnesium ion binding; protein homodimerization activity
Rv2996c	1ygy	A	HA	c.2.1.4;	NAD(P)-binding_Rossmann-fold_domains	L-serine biosynthetic process; GO:0051287; amino acid binding; growth; phosphoglycerate dehydrogenase activity; plasma membrane; protein homotetramerization
Rv3014c	1zau	A	L	d.142.2.2;	DNA_ligase/mRNA_capping_enzyme	DNA binding; DNA ligase NAD activity; DNA repair; DNA replication; cell wall; cytosol; growth; magnesium ion binding; plasma membrane
Rv3019c	3h6p	A	SA	h.3.1.1;	Influenza_hemagglutinin_(stalk)	protein binding
Rv3019c	3h6p	B	NONA	i.15.1.1;	Muscle_protein_complexes	protein binding
Rv3019c	3h6p	C	O	a.24.19.1;	Flagellar_export_chaperone_FliS	protein binding
Rv3048c	1uzr	A	P	a.25.1.2;	Ferritin-like	DNA replication; deoxyribonucleoside diphosphate metabolic process; deoxyribonucleotide biosynthetic process; growth; protein binding; ribonucleoside-diphosphate reductase activity; ribonucleoside-diphosphate reductase complex; transition metal ion binding
Rv3106	1lqt	A	HA	c.3.1.1;	FAD/NAD(P)-binding_domain	GO:0070401; ferredoxin-NAD+ reductase activity; ferredoxin-NADP+ reductase activity; GO:0050660
Rv3119	2wp4	A	H	d.41.5.1;	Molybdopterin_synthase_subunit_MoaE	Mo-molybdopterin cofactor biosynthetic process; transferase activity
Rv3132c	2w3g	A	T	d.110.2.1;	GAF_domain-like	ATP binding; GO:0070025; cellular response to nitrosative stress; cytoplasm; GO:0051776; growth; heme binding; integral to membrane; magnesium ion binding; GO:0070026; oxygen sensor activity; peptidyl-histidine phosphorylation; plasma membrane; protein autophosphorylation; protein dimerization activity; two-component sensor activity
Rv3133c	1zlj	A	LA	a.4.6.2;	C-terminal_effector_domain_of_the_bipartite_response_regulators	cellular response to nitrosative stress; cytosol; host cell cytoplasmic vesicle; pathogenesis; plasma membrane; response to hypoxia; sequence-specific DNA binding; sequence-specific DNA binding transcription factor activity; two-component response regulator activity
Rv3133c	1zlk	A	LA	a.4.6.2;	C-terminal_effector_domain_of_the_bipartite_response_regulators	cellular response to nitrosative stress; cytosol; host cell cytoplasmic vesicle; pathogenesis; plasma membrane; response to hypoxia; sequence-specific DNA binding; sequence-specific DNA binding transcription factor activity; two-component response regulator activity
Rv3133c	3c3w	A	T	c.23.1.1;	CheY-like	cellular response to nitrosative stress; cytosol; host cell cytoplasmic vesicle; pathogenesis; plasma membrane; response to hypoxia; sequence-specific DNA binding; sequence-specific DNA binding transcription factor activity; two-component response regulator activity
Rv3133c	3c57	A	LA	a.4.6.2;	C-terminal_effector_domain_of_the_bipartite_response_regulators	cellular response to nitrosative stress; cytosol; host cell cytoplasmic vesicle; pathogenesis; plasma membrane; response to hypoxia; sequence-specific DNA binding; sequence-specific DNA binding transcription factor activity; two-component response regulator activity
Rv3214	2a6p	A	RC	c.60.1.1;	Phosphoglycerate_mutase-like	acid phosphatase activity; phosphoglycerate mutase activity; protein homodimerization activity
Rv3227	2o0b	A	LB	d.68.2.2;	EPT/RTPC-like	3-phosphoshikimate 1-carboxyvinyltransferase activity; aromatic amino acid family biosynthetic process; chorismate biosynthetic process; cytosol; plasma membrane
Rv3240c	1nkt	A	HA	c.37.1.19;	P-loop_containing_nucleoside_triphosphate_hydrolases	ATP binding; ATPase activity; cell envelope Sec protein transport complex; cytosol; extracellular region; growth; plasma membrane; protein homodimerization activity; protein import; protein targeting; protein transport by the Sec complex
Rv3247c	1gtv	A	HA	c.37.1.1;	P-loop_containing_nucleoside_triphosphate_hydrolases	ATP binding; GTP binding; TMP metabolic process; dTDP biosynthetic process; magnesium ion binding; protein homodimerization activity; thymidylate kinase activity
Rv3248c	3ce6	A	RA	c.23.12.3;	Formate/glycerate_dehydrogenase_catalytic_domain-like	GO:0070403; adenosine metabolic process; adenosylhomocysteinase activity; cytosol; extracellular region; growth; methionine catabolic process; one-carbon metabolic process; plasma membrane; protein homotetramerization
Rv3275c	3lp6	A	F	c.23.8.1;	N5-CAIR_mutase_(phosphoribosylaminoimidazole_carboxylase	de novo IMP biosynthetic process; 5-carboxyaminoimidazole ribonucleotide mutase activity; growth; phosphoribosylaminoimidazole carboxylase activity
Rv3280	2bzr	A	OA	c.14.1.4;	ClpP/crotonase	ATP binding; acetyl-CoA carboxylase complex; plasma membrane; propionyl-CoA carboxylase activity; protein binding
Rv3283	3hzu	A	D	c.46.1.2;	Rhodanese/Cell_cycle_control_phosphatase	cell wall; cytosol; plasma membrane; thiosulfate sulfurtransferase activity
Rv3290c	2cjg	A	RB	c.67.1.4;	PLP-dependent_transferases	L-lysine 6-transaminase activity; antibiotic biosynthetic process; pyridoxal phosphate binding
Rv3291c	2w25	A	LA	a.4.5.32;	Winged_helix_DNA-binding_domain	intracellular; protein homooligomerization; sequence-specific DNA binding; sequence-specific DNA binding transcription factor activity
Rv3303c	1xdi	A	HA	c.3.1.5;	FAD/NAD(P)-binding_domain	NADPH dehydrogenase quinone activity; GO:0070401; cell redox homeostasis; cytoplasm; GO:0050660; pathogenesis; protein homotetramerization
Rv3307	1g2o	A	F	c.56.2.1;	Purine_and_uridine_phosphorylases	nucleoside metabolic process; purine-nucleoside phosphorylase activity
Rv3315c	3ijf	X	RC	c.97.1.1;	Cytidine_deaminase-like	cytidine deaminase activity; plasma membrane; zinc ion binding
Rv3356c	2c2x	A	HA	c.2.1.7;	NAD(P)-binding_Rossmann-fold_domains	binding; extracellular region; folic acid-containing compound biosynthetic process; growth; histidine biosynthetic process; methenyltetrahydrofolate cyclohydrolase activity; methionine biosynthetic process; methylenetetrahydrofolate dehydrogenase NADP activity; one-carbon metabolic process; plasma membrane; purine nucleotide biosynthetic process
Rv3357	3d55	A	SB	d.306.1.1;	YefM-like	DNA binding; regulation of transcription
Rv3361c	2bm5	A	S	b.80.8.1;	Pentapeptide_repeat-like	DNA topoisomerase ATP-hydrolyzing inhibitor activity; protein homodimerization activity
Rv3389c	3khp	A	I	d.38.1.4;	Thioesterase/thiol_ester_dehydrase-isomerase	3-hydroxyacyl-acyl-carrier-protein dehydratase activity; cytosol; fatty acid biosynthetic process; long-chain-enoyl-CoA hydratase activity; oxidoreductase activity; plasma membrane
Rv3392c	1kpg	A	RB	c.66.1.18;	S-adenosyl-L-methionine-dependent_methyltransferases	S-adenosylmethionine metabolic process; cyclopropane-fatty-acyl-phospholipid synthase activity; cytoplasm; GO:0071768; plasma membrane
Rv3418c	1p3h	A	O	b.35.1.1;	GroES-like	ATP binding; cell wall; cellular response to heat; cytosol; extracellular region; growth; metal ion binding; plasma membrane; protein folding; protein homooligomerization
Rv3423c	1xfc	A	E	c.1.6.1;	PLP-binding_barrel	D-alanine biosynthetic process; alanine racemase activity; cellular cell wall organization; growth; peptidoglycan biosynthetic process; protein homodimerization activity; pyridoxal phosphate binding; regulation of cell shape
Rv3462c	3i4o	A	L	b.40.4.5;	Nucleic_acid-binding_proteins	cytoplasm; growth; plasma membrane; translation initiation factor activity
Rv3465	1upi	A	EA	b.82.1.1;	RmlC-like_cupins	dTDP-4-dehydrorhamnose 3
Rv3465	2ixc	A	EA	b.82.1.1;	RmlC-like_cupins	dTDP-4-dehydrorhamnose 3
Rv3472	2chc	A	RF	d.17.4.25;	NTF2-like
Rv3518c	2xkr	A	RA	a.104.1.1;	Cytochrome_P450	cell wall; electron carrier activity; heme binding; monooxygenase activity; oxidoreductase activity
Rv3526	2zyl	A	CA	b.33.1.2;	ISP_domain	GO:0051537; lipid catabolic process; metal ion binding; oxidoreductase activity; GO:0070723; steroid metabolic process
Rv3529c	2zq5	A	E	a.127.1.1;	L-aspartase-like	sulfotransferase activity
Rv3545c	3ivy	A	RA	a.104.1.1;	Cytochrome_P450	electron carrier activity; growth of symbiont in host; heme binding; monooxygenase activity; oxidoreductase activity
Rv3568c	2zyq	A	RA	d.32.1.3;	Glyoxalase/Bleomycin_resistance_protein/Dihydroxybiphenyl_dioxygenase	aromatic compound catabolic process; ferrous iron binding; lipid catabolic process; oxidoreductase activity
Rv3569c	2wug	A	RC	c.69.1.10;	alpha/beta-Hydrolases	2
Rv3570c	3aff	A	H	e.6.1.1;	Acyl-CoA_dehydrogenase_NM_domain-like	acyl-CoA dehydrogenase activity; aromatic compound catabolic process; GO:0050660; growth of symbiont in host; lipid catabolic process; monooxygenase activity; plasma membrane; steroid metabolic process
Rv3582c	3okr	A	RB	c.68.1.13;	Nucleotide-diphospho-sugar_transferases	GO:0050518; CTP binding; growth; GO:0051484; magnesium ion binding; manganese ion binding; plasma membrane; protein homodimerization activity; zinc ion binding
Rv3582c	3okr	B	RB	c.68.1.13;	Nucleotide-diphospho-sugar_transferases	GO:0050518; CTP binding; growth; GO:0051484; magnesium ion binding; manganese ion binding; plasma membrane; protein homodimerization activity; zinc ion binding
Rv3588c	1ym3	A	RC	c.53.2.1;	beta-carbonic_anhydrase	carbon utilization; carbonate dehydratase activity; protein homodimerization activity; protein homotetramerization; zinc ion binding
Rv3592	3hx9	A	Q	d.58.4.5;	Dimeric_alpha+beta_barrel	antibiotic biosynthetic process; cytoplasm; oxidoreductase activity; plasma membrane
Rv3601c	2c45	A	R	b.52.2.1;	ADC-like	alanine biosynthetic process; aspartate 1-decarboxylase activity; binding; cell wall; cytosol; pantothenate biosynthetic process; protein homotetramerization
Rv3602c	3cov	A	F	c.26.1.4;	Nucleotidylyl_transferase	ATP binding; beta-alanine metabolic process; cytoplasm; growth; magnesium ion binding; manganese ion binding; pantoate-beta-alanine ligase activity; pantothenate biosynthetic process; protein homodimerization activity
Rv3607c	1nbu	A	F	d.96.1.3;	Tetrahydrobiopterin_biosynthesis_enzymes-like	dihydroneopterin aldolase activity; folic acid biosynthetic process; growth; protein homooligomerization
Rv3607c	1z9w	A	F	d.96.1.3;	Tetrahydrobiopterin_biosynthesis_enzymes-like	dihydroneopterin aldolase activity; folic acid biosynthetic process; growth; protein homooligomerization
Rv3608c	1eye	A	H	c.1.21.1;	Dihydropteroate_synthetase-like	dihydropteroate synthase activity; folic acid biosynthetic process; growth; metal ion binding; response to antibiotic; tetrahydrofolate biosynthetic process
Rv3628	1sxv	A	RC	b.40.5.1;	Inorganic_pyrophosphatase	cytosol; inorganic diphosphatase activity; magnesium ion binding; phosphate metabolic process; plasma membrane
Rv3671c	3k6y	A	OA	b.47.1.1;	Trypsin-like_serine_proteases	extracellular region; integral to plasma membrane; pathogenesis; proteolysis; response to acid; serine-type endopeptidase activity; toxin biosynthetic process
Rv3676	3d0s	A	T	b.82.3.2;	cAMP-binding_domain-like	DNA binding; cAMP binding; growth; intracellular; plasma membrane; protein homodimerization activity; sequence-specific DNA binding transcription factor activity
Rv3710	3hpx	A	G	c.1.10.5;	Aldolase	2-isopropylmalate synthase activity; extracellular region; growth; leucine biosynthetic process; magnesium ion binding; manganese ion binding; plasma membrane; potassium ion binding; protein homodimerization activity; zinc ion binding
Rv3710	3hq1	A	G	c.1.10.5;	Aldolase	2-isopropylmalate synthase activity; extracellular region; growth; leucine biosynthetic process; magnesium ion binding; manganese ion binding; plasma membrane; potassium ion binding; protein homodimerization activity; zinc ion binding
Rv3778c	3cai	A	RB	c.67.1.3;	PLP-dependent_transferases	growth; plasma membrane; pyridoxal phosphate binding; transaminase activity
Rv3803c	1r88	A	RC	c.69.1.3;	alpha/beta-Hydrolases	transferase activity
Rv3804c	1sfr	A	RC	c.69.1.3;	alpha/beta-Hydrolases	transferase activity
Rv3809c	1v0j	A	HA	c.4.1.3;	Nucleotide-binding_domain	UDP-galactopyranose mutase activity; binding; plasma membrane
Rv3846	1ids	A	RA	d.44.1.1;	Fe	cytosol; extracellular region; iron ion binding; pathogenesis; plasma membrane; protein homodimerization activity; protein homotetramerization; response to oxidative stress; superoxide dismutase activity; superoxide metabolic process
Rv3853	1nxj	A	H	c.8.7.1;	RraA-like	protein homotrimerization; GO:0051252; ribonuclease inhibitor activity
Rv3855	3g1m	A	K	a.121.1.1;	Tetracyclin_repressor-like	DNA binding; cytosol; negative regulation of transcription
Rv3873	2g38	A	S	a.25.4.1;	PE/PPE_dimer-like	cell wall; extracellular region; plasma membrane; protein binding
Rv3873	2g38	B	S	a.25.4.2;	PE/PPE_dimer-like	cell wall; extracellular region; plasma membrane; protein binding
Rv3875	3fav	A	RD	a.238.1.3;	BAR/IMD_domain-like	cell wall; cytoplasm; extracellular region; host cell surface binding; GO:0052027; GO:0052083; pathogenesis; plasma membrane; protein homodimerization activity; protein secretion by the type VII secretion system
Rv3875	3fav	B	CA	a.29.3.1;	Acyl-CoA_dehydrogenase_C-terminal_domain-like	cell wall; cytoplasm; extracellular region; host cell surface binding; GO:0052027; GO:0052083; pathogenesis; plasma membrane; protein homodimerization activity; protein secretion by the type VII secretion system
Rv3913	2a87	A	HA	c.3.1.5;	FAD/NAD(P)-binding_domain	GO:0070402; cell redox homeostasis; cytoplasm; GO:0050660; growth; protein homodimerization activity; removal of superoxide radicals; response to hypoxia; thioredoxin-disulfide reductase activity
Rv3914	2i1u	A	RA	c.47.1.1;	Thioredoxin-like	cell redox homeostasis; cysteine biosynthetic process from serine; cytosol; electron carrier activity; electron transport chain; extracellular region; glycerol ether metabolic process; plasma membrane; protein disulfide oxidoreductase activity; transport
